# Supplementary material for: Two type I topoisomerases maintain DNA topology in human mitochondria
Source: Nucleic Acids Res. 2022 Oct 10;50(19):11154–74. doi: 10.1093/nar/gkac857 (PMC9638942; doi:10.1093/nar/gkac857)
Supplement: gkac857_Supplemental_Files [file gkac857_supplemental_files.zip]

Archive with 3 entries (3 files):
- 020922_Menger_NAR_Revision_Supplementary_Information.pdf
- Table_S4.xlsx
- Table_S5.xlsx
