# Supplementary material for: Two type I topoisomerases maintain DNA topology in human mitochondria
Source: Nucleic Acids Res. 2022 Oct 10;50(19):11154–74. doi: 10.1093/nar/gkac857 (PMC9638942; doi:10.1093/nar/gkac857)
Supplement: gkac857_Supplemental_Files [file gkac857_supplemental_files.zip › Table_S4.xlsx]

## Sheet: TOP3A
GeneID	Gene name	Gene type	Gene description	baseMean	log2FoldChange	lfcSE	stat	pvalue	padj	Present in MitoCarta3.0
ENSG00000231129	ABCF1	protein_coding	ATP binding cassette subfamily F member 1 [Source:HGNC Symbol;Acc:HGNC:70]	110.487	-23.6834	4.24746	-5.34046	9.27086e-08	0.000133424
ENSG00000286139	ARHGAP11B	protein_coding	Rho GTPase activating protein 11B [Source:NCBI gene (formerly Entrezgene);Acc:89839]	52.8563	-23.5409	4.24769	-5.30662	1.11674e-07	0.000147326
ENSG00000233312	C4B_2	protein_coding	complement component 4B (Chido blood group), copy 2 [Source:HGNC Symbol;Acc:HGNC:42398]	24.0981	-20.2315	4.25389	-4.52092	6.15726e-06	0.00423807
ENSG00000177302	TOP3A	protein_coding	DNA topoisomerase III alpha [Source:HGNC Symbol;Acc:HGNC:11992]	2639.58	-3.73494	0.276941	-9.87552	5.31557e-23	4.20754e-19	Yes
ENSG00000128510	CPA4	protein_coding	carboxypeptidase A4 [Source:HGNC Symbol;Acc:HGNC:15740]	1433.72	-2.44798	0.346001	-4.18491	2.85277e-05	0.0150541
ENSG00000196083	IL1RAP	protein_coding	interleukin 1 receptor accessory protein [Source:HGNC Symbol;Acc:HGNC:5995]	17343.1	1.45099	0.108551	4.15461	3.25839e-05	0.0166398
ENSG00000179218	CALR	protein_coding	calreticulin [Source:HGNC Symbol;Acc:HGNC:1455]	64602.7	1.8461	0.219499	3.85471	0.000115866	0.049575
ENSG00000112576	CCND3	protein_coding	cyclin D3 [Source:HGNC Symbol;Acc:HGNC:1585]	1615.3	1.85144	0.178365	4.77357	1.80987e-06	0.001508
ENSG00000129354	AP1M2	protein_coding	adaptor related protein complex 1 subunit mu 2 [Source:HGNC Symbol;Acc:HGNC:558]	2268.43	2.04683	0.247735	4.22561	2.38291e-05	0.0134728
ENSG00000047617	ANO2	protein_coding	anoctamin 2 [Source:HGNC Symbol;Acc:HGNC:1183]	1704.38	2.19072	0.23129	5.14816	2.6305e-07	0.000297453
ENSG00000100918	REC8	protein_coding	REC8 meiotic recombination protein [Source:HGNC Symbol;Acc:HGNC:16879]	98.4621	2.33178	0.314048	4.2407	2.22825e-05	0.013065
ENSG00000146592	CREB5	protein_coding	cAMP responsive element binding protein 5 [Source:HGNC Symbol;Acc:HGNC:16844]	127.432	2.56173	0.371426	4.20469	2.61446e-05	0.0142722
ENSG00000048052	HDAC9	protein_coding	histone deacetylase 9 [Source:HGNC Symbol;Acc:HGNC:14065]	164.656	2.56567	0.401246	3.90203	9.53895e-05	0.0419475
ENSG00000213928	IRF9	protein_coding	interferon regulatory factor 9 [Source:HGNC Symbol;Acc:HGNC:6131]	692.282	2.58237	0.325424	4.8625	1.15912e-06	0.00106218
ENSG00000109846	CRYAB	protein_coding	crystallin alpha B [Source:HGNC Symbol;Acc:HGNC:2389]	131.822	2.82649	0.445211	4.10252	4.08669e-05	0.019605
ENSG00000124466	LYPD3	protein_coding	LY6/PLAUR domain containing 3 [Source:HGNC Symbol;Acc:HGNC:24880]	3646.89	2.87773	0.206563	9.09037	9.87051e-20	5.20867e-16
ENSG00000188897		protein_coding	novel lipoprotein amino terminal region containing protein	187.407	2.93252	0.307755	6.2794	3.39878e-10	1.07612e-06
ENSG00000205336	ADGRG1	protein_coding	adhesion G protein-coupled receptor G1 [Source:HGNC Symbol;Acc:HGNC:4512]	1243.38	3.15172	0.482241	4.46192	8.12294e-06	0.00535809
ENSG00000087303	NID2	protein_coding	nidogen 2 [Source:HGNC Symbol;Acc:HGNC:13389]	37.2316	3.33797	0.54064	4.32445	1.52911e-05	0.00931051
ENSG00000008517	IL32	protein_coding	interleukin 32 [Source:HGNC Symbol;Acc:HGNC:16830]	219.495	3.43404	0.547718	4.44396	8.83182e-06	0.00559266
ENSG00000177409	SAMD9L	protein_coding	sterile alpha motif domain containing 9 like [Source:HGNC Symbol;Acc:HGNC:1349]	71.0149	3.45416	0.43736	5.6113	2.00812e-08	3.53229e-05
ENSG00000262406	MMP12	protein_coding	matrix metallopeptidase 12 [Source:HGNC Symbol;Acc:HGNC:7158]	94.9663	3.76179	0.463562	5.95774	2.55745e-09	5.78385e-06
ENSG00000183668	PSG9	protein_coding	pregnancy specific beta-1-glycoprotein 9 [Source:HGNC Symbol;Acc:HGNC:9526]	61.4709	3.89842	0.597075	4.85437	1.20771e-06	0.00106218
ENSG00000268964	ERVV-2	protein_coding	endogenous retrovirus group V member 2, envelope [Source:HGNC Symbol;Acc:HGNC:39051]	87.8489	3.96561	0.610769	4.85554	1.2006e-06	0.00106218
ENSG00000126709	IFI6	protein_coding	interferon alpha inducible protein 6 [Source:HGNC Symbol;Acc:HGNC:4054]	7189.21	4.52156	0.300451	11.7209	9.96135e-32	1.57698e-27
ENSG00000146859	TMEM140	protein_coding	transmembrane protein 140 [Source:HGNC Symbol;Acc:HGNC:21870]	17.7388	5.44606	1.12502	3.95198	7.75058e-05	0.035057
ENSG00000124749	COL21A1	protein_coding	collagen type XXI alpha 1 chain [Source:HGNC Symbol;Acc:HGNC:17025]	15.8473	5.5154	1.12005	4.03144	5.54372e-05	0.0258125
ENSG00000126218	F10	protein_coding	coagulation factor X [Source:HGNC Symbol;Acc:HGNC:3528]	19.8501	5.76615	1.15487	4.127	3.67521e-05	0.018182
ENSG00000165949	IFI27	protein_coding	interferon alpha inducible protein 27 [Source:HGNC Symbol;Acc:HGNC:5397]	1208.27	6.77846	0.767045	7.53341	4.94337e-14	1.95646e-10	Yes
ENSG00000102032	RENBP	protein_coding	renin binding protein [Source:HGNC Symbol;Acc:HGNC:9959]	13.5654	7.52147	1.43172	4.55498	5.23907e-06	0.00394951
ENSG00000275723	NAPEPLD	protein_coding	N-acyl phosphatidylethanolamine phospholipase D [Source:HGNC Symbol;Acc:HGNC:21683]	27.3595	19.6191	3.165	5.88281	4.03361e-09	7.98202e-06
ENSG00000275867	KANSL1	protein_coding	KAT8 regulatory NSL complex subunit 1 [Source:HGNC Symbol;Acc:HGNC:24565]	17.7194	20.2787	4.24877	4.53748	5.69299e-06	0.00409662
ENSG00000234947	STK19	protein_coding	serine/threonine kinase 19 [Source:HGNC Symbol;Acc:HGNC:11398]	30.1379	20.5582	3.17543	6.15925	7.30913e-10	1.92852e-06
ENSG00000276774	LENG1	protein_coding	leukocyte receptor cluster member 1 [Source:HGNC Symbol;Acc:HGNC:15502]	30.971	20.6113	4.2486	4.61595	3.9131e-06	0.00309741
ENSG00000277626	WNT3	protein_coding	Wnt family member 3 [Source:HGNC Symbol;Acc:HGNC:12782]	174.565	22.4192	4.24738	5.04291	4.58501e-07	0.000483901
ENSG00000230907	FKBPL	protein_coding	FKBP prolyl isomerase like [Source:HGNC Symbol;Acc:HGNC:13949]	178.367	22.8915	4.24729	5.15422	2.54682e-07	0.000297453
ENSG00000275099	GGNBP2	protein_coding	gametogenetin binding protein 2 [Source:HGNC Symbol;Acc:HGNC:19357]	242.29	23.9257	4.24716	5.3979	6.74264e-08	0.000106743

## Sheet: TOP1MT
GeneID	Gene name	Gene type	Gene description	baseMean	log2FoldChange	lfcSE	stat	pvalue	padj	Present in MitoCarta3.0 List
ENSG00000262666	FAM189B	protein_coding	family with sequence similarity 189 member B [Source:HGNC Symbol;Acc:HGNC:1233]	199.026	-24.573	4.24728	-5.55015	2.85431e-08	5.78371e-05
ENSG00000231129	ABCF1	protein_coding	ATP binding cassette subfamily F member 1 [Source:HGNC Symbol;Acc:HGNC:70]	110.487	-24.544	4.24746	-5.54307	2.9721e-08	5.78371e-05
ENSG00000179698	WDR97	protein_coding	WD repeat domain 97 [Source:HGNC Symbol;Acc:HGNC:26959]	38.5016	-22.0822	4.24868	-4.96207	6.97464e-07	0.000915786
ENSG00000204197	KIFC1	protein_coding	kinesin family member C1 [Source:HGNC Symbol;Acc:HGNC:6389]	35.9855	-21.3553	4.14393	-4.91208	9.0114e-07	0.00105217
ENSG00000276612		protein_coding	novel protein	15.8444	-8.11176	1.74683	-4.07123	4.67648e-05	0.0341266
ENSG00000173432	SAA1	protein_coding	serum amyloid A1 [Source:HGNC Symbol;Acc:HGNC:10513]	43.0911	-5.34309	0.956939	-4.53852	5.66498e-06	0.00543329
ENSG00000242361	HLA-DMA	protein_coding	major histocompatibility complex, class II, DM alpha [Source:HGNC Symbol;Acc:HGNC:4934]	47.8456	-4.38162	0.747996	-4.5209	6.15763e-06	0.00543329
ENSG00000184428	TOP1MT	protein_coding	DNA topoisomerase I mitochondrial [Source:HGNC Symbol;Acc:HGNC:29787]	1238.21	-3.42386	0.153738	-15.7662	5.31544e-56	9.30946e-52	Yes
ENSG00000126709	IFI6	protein_coding	interferon alpha inducible protein 6 [Source:HGNC Symbol;Acc:HGNC:4054]	7189.21	-3.10514	0.317137	-6.63794	3.18105e-11	2.78564e-07
ENSG00000197142	ACSL5	protein_coding	acyl-CoA synthetase long chain family member 5 [Source:HGNC Symbol;Acc:HGNC:16526]	62.5354	-2.95093	0.447587	-4.35878	1.30789e-05	0.010412
ENSG00000123838	C4BPA	protein_coding	complement component 4 binding protein alpha [Source:HGNC Symbol;Acc:HGNC:1325]	608.792	-2.50006	0.324581	-4.62154	3.80896e-06	0.00416938
ENSG00000132561	MATN2	protein_coding	matrilin 2 [Source:HGNC Symbol;Acc:HGNC:6908]	320.018	-2.45283	0.229484	-6.33086	2.43804e-10	1.0675e-06
ENSG00000152377	SPOCK1	protein_coding	SPARC (osteonectin), cwcv and kazal like domains proteoglycan 1 [Source:HGNC Symbol;Acc:HGNC:11251]	1064.25	-2.09971	0.243336	-4.5193	6.20451e-06	0.00543329
ENSG00000121753	ADGRB2	protein_coding	adhesion G protein-coupled receptor B2 [Source:HGNC Symbol;Acc:HGNC:944]	403.927	-1.967	0.172219	-5.61491	1.96659e-08	4.92042e-05
ENSG00000004799	PDK4	protein_coding	pyruvate dehydrogenase kinase 4 [Source:HGNC Symbol;Acc:HGNC:8812]	1546.91	-1.86261	0.204369	-4.22086	2.43376e-05	0.0185325	Yes
ENSG00000137507	LRRC32	protein_coding	leucine rich repeat containing 32 [Source:HGNC Symbol;Acc:HGNC:4161]	315.879	2.53219	0.346685	4.41953	9.89136e-06	0.00824939
ENSG00000015520	NPC1L1	protein_coding	NPC1 like intracellular cholesterol transporter 1 [Source:HGNC Symbol;Acc:HGNC:7898]	260.994	2.54797	0.284204	5.44669	5.1317e-08	8.98765e-05
ENSG00000234947	STK19	protein_coding	serine/threonine kinase 19 [Source:HGNC Symbol;Acc:HGNC:11398]	30.1379	19.907	3.17682	5.95156	2.65606e-09	7.75304e-06
ENSG00000275723	NAPEPLD	protein_coding	N-acyl phosphatidylethanolamine phospholipase D [Source:HGNC Symbol;Acc:HGNC:21683]	27.3595	20.1105	3.16427	6.03947	1.54622e-09	5.4161e-06
ENSG00000275099	GGNBP2	protein_coding	gametogenetin binding protein 2 [Source:HGNC Symbol;Acc:HGNC:19357]	242.29	20.5407	4.24848	4.59947	4.23568e-06	0.00436375
ENSG00000130283	GDF1	protein_coding	growth differentiation factor 1 [Source:HGNC Symbol;Acc:HGNC:4214]	43.5353	22.0376	4.24773	4.95266	7.32043e-07	0.000915786
ENSG00000230907	FKBPL	protein_coding	FKBP prolyl isomerase like [Source:HGNC Symbol;Acc:HGNC:13949]	178.367	22.7713	4.24735	5.12584	2.96211e-07	0.000432319
ENSG00000277626	WNT3	protein_coding	Wnt family member 3 [Source:HGNC Symbol;Acc:HGNC:12782]	174.565	22.9914	4.2473	5.17774	2.24593e-07	0.000357593
ENSG00000278270	RPS9	protein_coding	ribosomal protein S9 [Source:HGNC Symbol;Acc:HGNC:10442]	6364.84	27.9519	4.24704	6.34604	2.20927e-10	1.0675e-06

## Sheet: TOP3A + TOP1MT
GeneID	Gene name	Gene type	Gene description	baseMean	log2FoldChange	lfcSE	stat	pvalue	padj	Present in MiotCarta 3.0
ENSG00000132837	DMGDH	protein_coding	dimethylglycine dehydrogenase [Source:HGNC Symbol;Acc:HGNC:24475]	102.317	-5.69892	1.25606	-3.74099	0.000183	0.028993	Yes
ENSG00000177302	TOP3A	protein_coding	DNA topoisomerase III alpha [Source:HGNC Symbol;Acc:HGNC:11992]	2639.58	-4.26762	0.278867	-11.7175	1.04e-31	1.54e-27	Yes
ENSG00000184428	TOP1MT	protein_coding	DNA topoisomerase I mitochondrial [Source:HGNC Symbol;Acc:HGNC:29787]	1238.21	-2.50223	0.148641	-10.1065	5.17e-24	1.92e-20	Yes
ENSG00000067992	PDK3	protein_coding	pyruvate dehydrogenase kinase 3 [Source:HGNC Symbol;Acc:HGNC:8811]	687.473	-2.26203	0.276097	-4.57097	4.85e-06	0.001199	Yes
ENSG00000198938	MT-CO3	protein_coding	mitochondrially encoded cytochrome c oxidase III [Source:HGNC Symbol;Acc:HGNC:7422]	97748.6	-2.18349	0.186021	-6.36214	1.99e-10	2.26e-07	Yes
ENSG00000198695	MT-ND6	protein_coding	mitochondrially encoded NADH:ubiquinone oxidoreductase core subunit 6 [Source:HGNC Symbol;Acc:HGNC:7462]	1050.96	-1.71049	0.175062	-4.05853	4.94e-05	0.009759	Yes
ENSG00000120992	LYPLA1	protein_coding	lysophospholipase 1 [Source:HGNC Symbol;Acc:HGNC:6737]	4155.83	-1.49549	0.107067	-4.62788	3.69e-06	0.000996	Yes
ENSG00000004059	ARF5	protein_coding	ADP ribosylation factor 5 [Source:HGNC Symbol;Acc:HGNC:658]	2193.85	-1.40235	0.104755	-3.8409	0.000123	0.021128	Yes
ENSG00000266826	IGBP1P2	protein_coding	immunoglobulin (CD79A) binding protein 1 pseudogene 2 [Source:HGNC Symbol;Acc:HGNC:43611]	17.1217	3.6649	0.715494	3.72456	0.000196	0.030208	Yes
ENSG00000165949	IFI27	protein_coding	interferon alpha inducible protein 27 [Source:HGNC Symbol;Acc:HGNC:5397]	1208.27	6.35981	0.767117	6.98695	2.81e-12	3.79e-09	Yes
ENSG00000237056	ZBTB22	protein_coding	zinc finger and BTB domain containing 22 [Source:HGNC Symbol;Acc:HGNC:13085]	132.552	-23.481	4.24767	-5.29253	1.21e-07	6.17e-05
ENSG00000204569	PPP1R10	protein_coding	protein phosphatase 1 regulatory subunit 10 [Source:HGNC Symbol;Acc:HGNC:9284]	115.648	-23.029	4.24791	-5.18585	2.15e-07	0.000103
ENSG00000179698	WDR97	protein_coding	WD repeat domain 97 [Source:HGNC Symbol;Acc:HGNC:26959]	38.5016	-22.2051	4.24868	-4.99099	6.01e-07	0.000234
ENSG00000277104	TADA2A	protein_coding	transcriptional adaptor 2A [Source:HGNC Symbol;Acc:HGNC:11531]	10.9296	-7.32888	1.69718	-3.72905	0.000192	0.029988
ENSG00000006025	OSBPL7	protein_coding	oxysterol binding protein like 7 [Source:HGNC Symbol;Acc:HGNC:16387]	7.64646	-6.67659	1.5079	-3.76456	0.000167	0.027477
ENSG00000233954	UQCRHL	protein_coding	ubiquinol-cytochrome c reductase hinge protein like [Source:HGNC Symbol;Acc:HGNC:51714]	74.3186	-3.57638	0.54764	-4.7045	2.54e-06	0.000754
ENSG00000270885	RASL10B	protein_coding	RAS like family 10 member B [Source:HGNC Symbol;Acc:HGNC:30295]	125.01	-2.64863	0.289464	-5.69546	1.23e-08	8.29e-06
ENSG00000128510	CPA4	protein_coding	carboxypeptidase A4 [Source:HGNC Symbol;Acc:HGNC:15740]	1433.72	-2.37362	0.346067	-3.96923	7.21e-05	0.013528
ENSG00000173546	CSPG4	protein_coding	chondroitin sulfate proteoglycan 4 [Source:HGNC Symbol;Acc:HGNC:2466]	3672.25	-2.36004	0.167248	-8.13189	4.23e-16	1.04e-12
ENSG00000156453	PCDH1	protein_coding	protocadherin 1 [Source:HGNC Symbol;Acc:HGNC:8655]	1715.64	-2.35379	0.177913	-7.60932	2.76e-14	5.83e-11
ENSG00000152402	GUCY1A2	protein_coding	guanylate cyclase 1 soluble subunit alpha 2 [Source:HGNC Symbol;Acc:HGNC:4684]	1168.31	-2.31163	0.283895	-4.62013	3.83e-06	0.000997
ENSG00000178752	ERFE	protein_coding	erythroferrone [Source:HGNC Symbol;Acc:HGNC:26727]	495.37	-2.20686	0.325581	-3.70679	0.00021	0.032074
ENSG00000171227	TMEM37	protein_coding	transmembrane protein 37 [Source:HGNC Symbol;Acc:HGNC:18216]	483.697	-2.08076	0.211337	-5.1139	3.16e-07	0.000138
ENSG00000109738	GLRB	protein_coding	glycine receptor beta [Source:HGNC Symbol;Acc:HGNC:4329]	272.643	-2.04496	0.285767	-3.65669	0.000255	0.038252
ENSG00000165219	GAPVD1	protein_coding	GTPase activating protein and VPS9 domains 1 [Source:HGNC Symbol;Acc:HGNC:23375]	6204.08	-2.03705	0.231903	-4.47192	7.75e-06	0.001824
ENSG00000160783	PMF1	protein_coding	polyamine modulated factor 1 [Source:HGNC Symbol;Acc:HGNC:9112]	1827.35	-2.02248	0.187105	-5.46477	4.64e-08	2.64e-05
ENSG00000115561	CHMP3	protein_coding	charged multivesicular body protein 3 [Source:HGNC Symbol;Acc:HGNC:29865]	1032.83	-1.97925	0.164635	-5.94799	2.71e-09	2.37e-06
ENSG00000175287	PHYHD1	protein_coding	phytanoyl-CoA dioxygenase domain containing 1 [Source:HGNC Symbol;Acc:HGNC:23396]	140.204	-1.90569	0.191621	-4.72645	2.28e-06	0.000706
ENSG00000082014	SMARCD3	protein_coding	SWI/SNF related, matrix associated, actin dependent regulator of chromatin, subfamily d, member 3 [Source:HGNC Symbol;Acc:HGNC:11108]	390.724	-1.88315	0.233661	-3.77961	0.000157	0.026159
ENSG00000245848	CEBPA	protein_coding	CCAAT enhancer binding protein alpha [Source:HGNC Symbol;Acc:HGNC:1833]	758.176	-1.88158	0.188645	-4.67321	2.97e-06	0.000845
ENSG00000136279	DBNL	protein_coding	drebrin like [Source:HGNC Symbol;Acc:HGNC:2696]	2937.38	-1.84446	0.236182	-3.57545	0.00035	0.049354
ENSG00000165801	ARHGEF40	protein_coding	Rho guanine nucleotide exchange factor 40 [Source:HGNC Symbol;Acc:HGNC:25516]	354.929	-1.83585	0.210295	-3.97468	7.05e-05	0.013392
ENSG00000163710	PCOLCE2	protein_coding	procollagen C-endopeptidase enhancer 2 [Source:HGNC Symbol;Acc:HGNC:8739]	894.732	-1.71329	0.145293	-4.90934	9.14e-07	0.000328
ENSG00000227715	HLA-A	protein_coding	major histocompatibility complex, class I, A [Source:HGNC Symbol;Acc:HGNC:4931]	29186.5	-1.64579	0.150608	-4.28792	1.8e-05	0.003931
ENSG00000206505	HLA-A	protein_coding	major histocompatibility complex, class I, A [Source:HGNC Symbol;Acc:HGNC:4931]	10084.1	-1.61411	0.146131	-4.20246	2.64e-05	0.005512
ENSG00000130638	ATXN10	protein_coding	ataxin 10 [Source:HGNC Symbol;Acc:HGNC:10549]	3190.19	-1.60843	0.114006	-5.33685	9.46e-08	5.01e-05
ENSG00000094916	CBX5	protein_coding	chromobox 5 [Source:HGNC Symbol;Acc:HGNC:1555]	30986.6	-1.45952	0.117515	-3.91032	9.22e-05	0.016867
ENSG00000008256	CYTH3	protein_coding	cytohesin 3 [Source:HGNC Symbol;Acc:HGNC:9504]	4589.93	1.26502	0.067201	3.94364	8.03e-05	0.014869
ENSG00000180667	YOD1	protein_coding	YOD1 deubiquitinase [Source:HGNC Symbol;Acc:HGNC:25035]	9635.3	1.7034	0.141787	4.96092	7.02e-07	0.000267
ENSG00000182934	SRPRA	protein_coding	SRP receptor subunit alpha [Source:HGNC Symbol;Acc:HGNC:11307]	9833.68	1.76209	0.147851	5.15443	2.54e-07	0.000118
ENSG00000228691	NEU1	protein_coding	neuraminidase 1 [Source:HGNC Symbol;Acc:HGNC:7758]	1785.91	1.81101	0.195745	4.14317	3.43e-05	0.006978
ENSG00000166801	FAM111A	protein_coding	FAM111 trypsin like peptidase A [Source:HGNC Symbol;Acc:HGNC:24725]	199.601	1.85171	0.195543	4.35565	1.33e-05	0.002979
ENSG00000104369	JPH1	protein_coding	junctophilin 1 [Source:HGNC Symbol;Acc:HGNC:14201]	3650.84	1.87198	0.232749	3.74643	0.000179	0.028898
ENSG00000176531	PHLDB3	protein_coding	pleckstrin homology like domain family B member 3 [Source:HGNC Symbol;Acc:HGNC:30499]	1130.05	1.88482	0.190666	4.64069	3.47e-06	0.000966
ENSG00000196083	IL1RAP	protein_coding	interleukin 1 receptor accessory protein [Source:HGNC Symbol;Acc:HGNC:5995]	17343.1	1.88879	0.108526	8.18961	2.62e-16	7.77e-13
ENSG00000112576	CCND3	protein_coding	cyclin D3 [Source:HGNC Symbol;Acc:HGNC:1585]	1615.3	1.90726	0.178376	5.08621	3.65e-07	0.000155
ENSG00000132359	RAP1GAP2	protein_coding	RAP1 GTPase activating protein 2 [Source:HGNC Symbol;Acc:HGNC:29176]	12134.7	1.90995	0.157773	5.76747	8.05e-09	5.68e-06
ENSG00000112972	HMGCS1	protein_coding	3-hydroxy-3-methylglutaryl-CoA synthase 1 [Source:HGNC Symbol;Acc:HGNC:5007]	8424.2	1.99742	0.275258	3.62358	0.000291	0.041811
ENSG00000101680	LAMA1	protein_coding	laminin subunit alpha 1 [Source:HGNC Symbol;Acc:HGNC:6481]	22810.8	2.01727	0.184379	5.51725	3.44e-08	2.04e-05
ENSG00000052802	MSMO1	protein_coding	methylsterol monooxygenase 1 [Source:HGNC Symbol;Acc:HGNC:10545]	9250.57	2.05077	0.288823	3.6381	0.000275	0.040307
ENSG00000070540	WIPI1	protein_coding	WD repeat domain, phosphoinositide interacting 1 [Source:HGNC Symbol;Acc:HGNC:25471]	902.562	2.05458	0.255382	4.12943	3.64e-05	0.007284
ENSG00000106665	CLIP2	protein_coding	CAP-Gly domain containing linker protein 2 [Source:HGNC Symbol;Acc:HGNC:2586]	578.247	2.14113	0.195834	5.827	5.64e-09	4.18e-06
ENSG00000130589	HELZ2	protein_coding	helicase with zinc finger 2 [Source:HGNC Symbol;Acc:HGNC:30021]	5356.4	2.1551	0.286174	4.03635	5.43e-05	0.010588
ENSG00000204520	MICA	protein_coding	MHC class I polypeptide-related sequence A [Source:HGNC Symbol;Acc:HGNC:7090]	2333.2	2.17959	0.257709	4.57724	4.71e-06	0.001184
ENSG00000179218	CALR	protein_coding	calreticulin [Source:HGNC Symbol;Acc:HGNC:1455]	64602.7	2.18079	0.219496	5.37952	7.47e-08	4.1e-05
ENSG00000132196	HSD17B7	protein_coding	hydroxysteroid 17-beta dehydrogenase 7 [Source:HGNC Symbol;Acc:HGNC:5215]	678.135	2.21547	0.33521	3.626	0.000288	0.041811
ENSG00000169908	TM4SF1	protein_coding	transmembrane 4 L six family member 1 [Source:HGNC Symbol;Acc:HGNC:11853]	60206.3	2.31088	0.220379	5.94832	2.71e-09	2.37e-06
ENSG00000118503	TNFAIP3	protein_coding	TNF alpha induced protein 3 [Source:HGNC Symbol;Acc:HGNC:11896]	397.156	2.33643	0.366699	3.6445	0.000268	0.03971
ENSG00000142871	CCN1	protein_coding	cellular communication network factor 1 [Source:HGNC Symbol;Acc:HGNC:2654]	10142.5	2.3676	0.185531	7.3713	1.69e-13	3.13e-10
ENSG00000129354	AP1M2	protein_coding	adaptor related protein complex 1 subunit mu 2 [Source:HGNC Symbol;Acc:HGNC:558]	2268.43	2.4057	0.247703	5.67494	1.39e-08	8.94e-06
ENSG00000166780	BMERB1	protein_coding	bMERB domain containing 1 [Source:HGNC Symbol;Acc:HGNC:19213]	84.7137	2.41028	0.349827	4.03137	5.55e-05	0.010674
ENSG00000178685	PARP10	protein_coding	poly(ADP-ribose) polymerase family member 10 [Source:HGNC Symbol;Acc:HGNC:25895]	976.689	2.44443	0.348694	4.1424	3.44e-05	0.006978
ENSG00000243137	PSG4	protein_coding	pregnancy specific beta-1-glycoprotein 4 [Source:HGNC Symbol;Acc:HGNC:9521]	256.686	2.49991	0.391015	3.83595	0.000125	0.02131
ENSG00000213928	IRF9	protein_coding	interferon regulatory factor 9 [Source:HGNC Symbol;Acc:HGNC:6131]	692.283	2.51071	0.325723	4.63801	3.52e-06	0.000966
ENSG00000176907	TCIM	protein_coding	transcriptional and immune response regulator [Source:HGNC Symbol;Acc:HGNC:1357]	2426.97	2.51865	0.310774	4.88667	1.03e-06	0.000354
ENSG00000154734	ADAMTS1	protein_coding	ADAM metallopeptidase with thrombospondin type 1 motif 1 [Source:HGNC Symbol;Acc:HGNC:217]	4472.91	2.53692	0.312779	4.91377	8.93e-07	0.000328
ENSG00000175445	LPL	protein_coding	lipoprotein lipase [Source:HGNC Symbol;Acc:HGNC:6677]	58.6644	2.64111	0.420898	3.89907	9.66e-05	0.017455
ENSG00000047617	ANO2	protein_coding	anoctamin 2 [Source:HGNC Symbol;Acc:HGNC:1183]	1704.38	2.65385	0.23116	7.15454	8.4e-13	1.38e-09
ENSG00000048052	HDAC9	protein_coding	histone deacetylase 9 [Source:HGNC Symbol;Acc:HGNC:14065]	164.656	2.69825	0.401036	4.23465	2.29e-05	0.004847
ENSG00000162366	PDZK1IP1	protein_coding	PDZK1 interacting protein 1 [Source:HGNC Symbol;Acc:HGNC:16887]	230.008	2.70027	0.446565	3.80743	0.00014	0.023651
ENSG00000100918	REC8	protein_coding	REC8 meiotic recombination protein [Source:HGNC Symbol;Acc:HGNC:16879]	98.4621	2.8364	0.312731	5.87214	4.3e-09	3.54e-06
ENSG00000111341	MGP	protein_coding	matrix Gla protein [Source:HGNC Symbol;Acc:HGNC:7060]	186.324	2.84928	0.477213	3.87517	0.000107	0.019027
ENSG00000188897		protein_coding	novel lipoprotein amino terminal region containing protein	187.407	3.01481	0.307755	6.54679	5.88e-11	7.26e-08
ENSG00000146592	CREB5	protein_coding	cAMP responsive element binding protein 5 [Source:HGNC Symbol;Acc:HGNC:16844]	127.432	3.05889	0.371568	5.54108	3.01e-08	1.86e-05
ENSG00000109846	CRYAB	protein_coding	crystallin alpha B [Source:HGNC Symbol;Acc:HGNC:2389]	131.822	3.13702	0.444898	4.80338	1.56e-06	0.000503
ENSG00000124466	LYPD3	protein_coding	LY6/PLAUR domain containing 3 [Source:HGNC Symbol;Acc:HGNC:24880]	3646.89	3.21301	0.206523	10.7156	8.6e-27	4.25e-23
ENSG00000164591	MYOZ3	protein_coding	myozenin 3 [Source:HGNC Symbol;Acc:HGNC:18565]	31.2046	3.22226	0.574737	3.86657	0.00011	0.019477
ENSG00000056558	TRAF1	protein_coding	TNF receptor associated factor 1 [Source:HGNC Symbol;Acc:HGNC:12031]	82.8019	3.33161	0.630349	3.69892	0.000217	0.032747
ENSG00000124762	CDKN1A	protein_coding	cyclin dependent kinase inhibitor 1A [Source:HGNC Symbol;Acc:HGNC:1784]	5833.54	3.37211	0.490043	4.84062	1.29e-06	0.000426
ENSG00000164938	TP53INP1	protein_coding	tumor protein p53 inducible nuclear protein 1 [Source:HGNC Symbol;Acc:HGNC:18022]	283.76	3.38693	0.530589	4.49864	6.84e-06	0.001635
ENSG00000175946	KLHL38	protein_coding	kelch like family member 38 [Source:HGNC Symbol;Acc:HGNC:34435]	80.4561	3.50892	0.536372	4.67756	2.9e-06	0.000844
ENSG00000008517	IL32	protein_coding	interleukin 32 [Source:HGNC Symbol;Acc:HGNC:16830]	219.495	3.5858	0.547599	4.72207	2.33e-06	0.000706
ENSG00000268964	ERVV-2	protein_coding	endogenous retrovirus group V member 2, envelope [Source:HGNC Symbol;Acc:HGNC:39051]	87.8489	3.80788	0.61134	4.59298	4.37e-06	0.001117
ENSG00000087303	NID2	protein_coding	nidogen 2 [Source:HGNC Symbol;Acc:HGNC:13389]	37.2316	3.81015	0.537583	5.22737	1.72e-07	8.49e-05
ENSG00000231924	PSG1	protein_coding	pregnancy specific beta-1-glycoprotein 1 [Source:HGNC Symbol;Acc:HGNC:9514]	205.677	3.83506	0.564698	5.02048	5.15e-07	0.000206
ENSG00000183668	PSG9	protein_coding	pregnancy specific beta-1-glycoprotein 9 [Source:HGNC Symbol;Acc:HGNC:9526]	61.4709	4.01546	0.596432	5.05584	4.29e-07	0.000176
ENSG00000262406	MMP12	protein_coding	matrix metallopeptidase 12 [Source:HGNC Symbol;Acc:HGNC:7158]	94.9663	4.2506	0.46241	7.02969	2.07e-12	3.07e-09
ENSG00000170848	PSG6	protein_coding	pregnancy specific beta-1-glycoprotein 6 [Source:HGNC Symbol;Acc:HGNC:9523]	28.2108	4.31931	0.771832	4.30055	1.7e-05	0.003769
ENSG00000100298	APOBEC3H	protein_coding	apolipoprotein B mRNA editing enzyme catalytic subunit 3H [Source:HGNC Symbol;Acc:HGNC:24100]	23.4051	4.39678	0.879341	3.86287	0.000112	0.019541
ENSG00000126709	IFI6	protein_coding	interferon alpha inducible protein 6 [Source:HGNC Symbol;Acc:HGNC:4054]	7189.21	4.4858	0.300458	11.6016	4.04e-31	3e-27
ENSG00000143217	NECTIN4	protein_coding	nectin cell adhesion molecule 4 [Source:HGNC Symbol;Acc:HGNC:19688]	37.9617	4.83178	0.842251	4.54946	5.38e-06	0.001307
ENSG00000124749	COL21A1	protein_coding	collagen type XXI alpha 1 chain [Source:HGNC Symbol;Acc:HGNC:17025]	15.8473	5.20125	1.12327	3.74021	0.000184	0.028993
ENSG00000146859	TMEM140	protein_coding	transmembrane protein 140 [Source:HGNC Symbol;Acc:HGNC:21870]	17.7388	5.89722	1.1229	4.36124	1.29e-05	0.002949
ENSG00000126218	F10	protein_coding	coagulation factor X [Source:HGNC Symbol;Acc:HGNC:3528]	19.8501	5.90843	1.15471	4.2508	2.13e-05	0.004576
ENSG00000102032	RENBP	protein_coding	renin binding protein [Source:HGNC Symbol;Acc:HGNC:9959]	13.5654	6.40516	1.44066	3.75186	0.000176	0.02859
ENSG00000204385	SLC44A4	protein_coding	solute carrier family 44 member 4 [Source:HGNC Symbol;Acc:HGNC:13941]	11.0857	6.59589	1.54966	3.61105	0.000305	0.043462
ENSG00000234947	STK19	protein_coding	serine/threonine kinase 19 [Source:HGNC Symbol;Acc:HGNC:11398]	30.1379	19.6259	3.17743	5.86192	4.58e-09	3.57e-06
ENSG00000275867	KANSL1	protein_coding	KAT8 regulatory NSL complex subunit 1 [Source:HGNC Symbol;Acc:HGNC:24565]	17.7194	19.6815	4.24963	4.39603	1.1e-05	0.002553
ENSG00000275723	NAPEPLD	protein_coding	N-acyl phosphatidylethanolamine phospholipase D [Source:HGNC Symbol;Acc:HGNC:21683]	27.3595	20.0814	3.16413	6.03053	1.63e-09	1.61e-06
ENSG00000130283	GDF1	protein_coding	growth differentiation factor 1 [Source:HGNC Symbol;Acc:HGNC:4214]	43.5353	20.6381	4.24874	4.62211	3.8e-06	0.000997
ENSG00000276774	LENG1	protein_coding	leukocyte receptor cluster member 1 [Source:HGNC Symbol;Acc:HGNC:15502]	30.971	21.2078	4.24813	4.75687	1.97e-06	0.00062
ENSG00000230907	FKBPL	protein_coding	FKBP prolyl isomerase like [Source:HGNC Symbol;Acc:HGNC:13949]	178.367	21.7333	4.24764	4.88113	1.05e-06	0.000355
ENSG00000277626	WNT3	protein_coding	Wnt family member 3 [Source:HGNC Symbol;Acc:HGNC:12782]	174.565	21.8396	4.24759	4.90621	9.29e-07	0.000328
ENSG00000275099	GGNBP2	protein_coding	gametogenetin binding protein 2 [Source:HGNC Symbol;Acc:HGNC:19357]	242.29	22.7622	4.24733	5.12373	3e-07	0.000135
ENSG00000278270	RPS9	protein_coding	ribosomal protein S9 [Source:HGNC Symbol;Acc:HGNC:10442]	6364.84	27.9754	4.24704	6.35157	2.13e-10	2.26e-07
