# Supplementary material for: Two type I topoisomerases maintain DNA topology in human mitochondria
Source: Nucleic Acids Res. 2022 Oct 10;50(19):11154–74. doi: 10.1093/nar/gkac857 (PMC9638942; doi:10.1093/nar/gkac857)
Supplement: gkac857_Supplemental_Files [file gkac857_supplemental_files.zip › Table_S5.xlsx]

## Sheet: TOP2B_ko
GeneID	Gene name	Gene type	Gene description	baseMean	log2FoldChange	lfcSE	stat	pvalue	padj	Present in MitoCarta2.0
ENSG00000004799	PDK4	protein_coding	pyruvate dehydrogenase kinase 4 [Source:HGNC Symbol;Acc:HGNC:8812]	60.1392	2.70018	0.335624	8.04526	8.60596e-16	1.67571e-14	Yes
ENSG00000008311	AASS	protein_coding	aminoadipate-semialdehyde synthase [Source:HGNC Symbol;Acc:HGNC:17366]	233.733	3.29805	0.160274	20.5776	4.35656e-94	7.06198e-92	Yes
ENSG00000021826	CPS1	protein_coding	carbamoyl-phosphate synthase 1 [Source:HGNC Symbol;Acc:HGNC:2323]	99.1265	2.62844	0.328605	7.99879	1.25647e-15	2.43739e-14	Yes
ENSG00000042286	AIFM2	protein_coding	apoptosis inducing factor mitochondria associated 2 [Source:HGNC Symbol;Acc:HGNC:21411]	113.561	2.06694	0.186389	11.0894	1.41302e-28	5.29595e-27	Yes
ENSG00000065911	MTHFD2	protein_coding	methylenetetrahydrofolate dehydrogenase (NADP+ dependent) 2, methenyltetrahydrofolate cyclohydrolase [Source:HGNC Symbol;Acc:HGNC:7434]	5870.39	-1.34152	0.0701725	-19.1175	1.80606e-81	2.24125e-79	Yes
ENSG00000069509	FUNDC1	protein_coding	FUN14 domain containing 1 [Source:HGNC Symbol;Acc:HGNC:28746]	340.079	-1.90347	0.107123	-17.769	1.22807e-70	1.25399e-68	Yes
ENSG00000069535	MAOB	protein_coding	monoamine oxidase B [Source:HGNC Symbol;Acc:HGNC:6834]	46.2232	-7.83282	1.0374	-7.55043	4.33831e-14	7.50122e-13	Yes
ENSG00000077713	SLC25A43	protein_coding	solute carrier family 25 member 43 [Source:HGNC Symbol;Acc:HGNC:30557]	11.6754	6.27393	1.21848	5.14898	2.6191e-07	2.38515e-06	Yes
ENSG00000100300	TSPO	protein_coding	translocator protein [Source:HGNC Symbol;Acc:HGNC:1158]	166.075	1.07357	0.218991	4.90233	9.47055e-07	8.07722e-06	Yes
ENSG00000100889	PCK2	protein_coding	phosphoenolpyruvate carboxykinase 2, mitochondrial [Source:HGNC Symbol;Acc:HGNC:8725]	1149.7	-1.26473	0.124426	-10.1645	2.85575e-24	8.88091e-23	Yes
ENSG00000103024	NME3	protein_coding	NME/NM23 nucleoside diphosphate kinase 3 [Source:HGNC Symbol;Acc:HGNC:7851]	80.5295	1.02565	0.386921	2.65079	0.00803031	0.0317394	Yes
ENSG00000106211	HSPB1	protein_coding	heat shock protein family B (small) member 1 [Source:HGNC Symbol;Acc:HGNC:5246]	9870.34	-1.52686	0.073176	-20.8656	1.0999e-96	1.87678e-94	Yes
ENSG00000107902	LHPP	protein_coding	phospholysine phosphohistidine inorganic pyrophosphate phosphatase [Source:HGNC Symbol;Acc:HGNC:30042]	2031.71	-1.43863	0.103051	-13.9603	2.72386e-44	1.65061e-42	Yes
ENSG00000115468	EFHD1	protein_coding	EF-hand domain family member D1 [Source:HGNC Symbol;Acc:HGNC:29556]	163.145	1.85102	0.140086	13.2134	7.33929e-40	3.95742e-38	Yes
ENSG00000120254	MTHFD1L	protein_coding	methylenetetrahydrofolate dehydrogenase (NADP+ dependent) 1 like [Source:HGNC Symbol;Acc:HGNC:21055]	1267.09	-1.08537	0.107087	-10.1354	3.84791e-24	1.18386e-22	Yes
ENSG00000120675	DNAJC15	protein_coding	DnaJ heat shock protein family (Hsp40) member C15 [Source:HGNC Symbol;Acc:HGNC:20325]	367.69	6.94766	0.331652	20.9487	1.92933e-97	3.38102e-95	Yes
ENSG00000123453	SARDH	protein_coding	sarcosine dehydrogenase [Source:HGNC Symbol;Acc:HGNC:10536]	429.034	1.08277	0.193918	5.58364	2.35532e-08	2.43086e-07	Yes
ENSG00000131055	COX4I2	protein_coding	cytochrome c oxidase subunit 4I2 [Source:HGNC Symbol;Acc:HGNC:16232]	38.7394	-1.16049	0.324095	-3.58072	0.000342649	0.0019157	Yes
ENSG00000133878	DUSP26	protein_coding	dual specificity phosphatase 26 [Source:HGNC Symbol;Acc:HGNC:28161]	304.031	-1.50288	0.14857	-10.1156	4.71099e-24	1.43746e-22	Yes
ENSG00000136010	ALDH1L2	protein_coding	aldehyde dehydrogenase 1 family member L2 [Source:HGNC Symbol;Acc:HGNC:26777]	388.765	-2.00949	0.0974372	-20.6234	1.69256e-94	2.77836e-92	Yes
ENSG00000136371	MTHFS	protein_coding	methenyltetrahydrofolate synthetase [Source:HGNC Symbol;Acc:HGNC:7437]	63.1459	-2.86355	0.257384	-11.1256	9.41839e-29	3.56086e-27	Yes
ENSG00000140521	POLG	protein_coding	DNA polymerase gamma, catalytic subunit [Source:HGNC Symbol;Acc:HGNC:9179]	1247.14	-1.24295	0.277554	-4.47822	7.52663e-06	5.63216e-05	Yes
ENSG00000141682	PMAIP1	protein_coding	phorbol-12-myristate-13-acetate-induced protein 1 [Source:HGNC Symbol;Acc:HGNC:9108]	1014.91	-1.25628	0.0870061	-14.4389	2.9432e-47	1.94236e-45	Yes
ENSG00000145020	AMT	protein_coding	aminomethyltransferase [Source:HGNC Symbol;Acc:HGNC:473]	390.582	2.50979	0.120003	20.9144	3.96343e-97	6.85304e-95	Yes
ENSG00000145246	ATP10D	protein_coding	ATPase phospholipid transporting 10D (putative) [Source:HGNC Symbol;Acc:HGNC:13549]	671.744	1.09378	0.157841	6.92964	4.21926e-12	6.32914e-11	Yes
ENSG00000148175	STOM	protein_coding	stomatin [Source:HGNC Symbol;Acc:HGNC:3383]	13.7192	1.35692	0.481055	2.82073	0.00479151	0.0202993	Yes
ENSG00000151150	ANK3	protein_coding	ankyrin 3 [Source:HGNC Symbol;Acc:HGNC:494]	27.0282	-8.46426	1.0446	-8.10284	5.36901e-16	1.06217e-14	Yes
ENSG00000153208	MERTK	protein_coding	MER proto-oncogene, tyrosine kinase [Source:HGNC Symbol;Acc:HGNC:7027]	13.0682	1.52879	0.545496	2.80257	0.00506972	0.0213524	Yes
ENSG00000154310	TNIK	protein_coding	TRAF2 and NCK interacting kinase [Source:HGNC Symbol;Acc:HGNC:30765]	1064.66	1.09767	0.146404	7.49752	6.50342e-14	1.11115e-12	Yes
ENSG00000164326	CARTPT	protein_coding	CART prepropeptide [Source:HGNC Symbol;Acc:HGNC:24323]	69.8337	-1.25089	0.271036	-4.61521	3.927e-06	3.08451e-05	Yes
ENSG00000164743	C8orf48	protein_coding	chromosome 8 open reading frame 48 [Source:HGNC Symbol;Acc:HGNC:26345]	375.096	1.45959	0.150889	9.67326	3.91695e-22	1.09002e-20	Yes
ENSG00000166106	ADAMTS15	protein_coding	ADAM metallopeptidase with thrombospondin type 1 motif 15 [Source:HGNC Symbol;Acc:HGNC:16305]	1806.13	-1.37698	0.120518	-11.4255	3.11716e-30	1.25344e-28	Yes
ENSG00000166965	RCCD1	protein_coding	RCC1 domain containing 1 [Source:HGNC Symbol;Acc:HGNC:30457]	417.175	2.29159	0.169016	13.5585	7.06027e-42	4.01568e-40	Yes
ENSG00000167680	SEMA6B	protein_coding	semaphorin 6B [Source:HGNC Symbol;Acc:HGNC:10739]	25.8758	1.19173	0.284816	4.18422	2.86143e-05	0.000193922	Yes
ENSG00000169439	SDC2	protein_coding	syndecan 2 [Source:HGNC Symbol;Acc:HGNC:10659]	683.627	-1.50154	0.166235	-9.03264	1.6758e-19	4.04688e-18	Yes
ENSG00000171724	VAT1L	protein_coding	vesicle amine transport 1 like [Source:HGNC Symbol;Acc:HGNC:29315]	144.007	-1.15969	0.285955	-4.0555	5.00273e-05	0.000326263	Yes
ENSG00000173068	BNC2	protein_coding	basonuclin 2 [Source:HGNC Symbol;Acc:HGNC:30988]	593.245	1.01345	0.0982013	10.3201	5.71353e-25	1.82429e-23	Yes
ENSG00000173442	EHBP1L1	protein_coding	EH domain binding protein 1 like 1 [Source:HGNC Symbol;Acc:HGNC:30682]	15.1628	-3.98155	0.575162	-6.92249	4.4377e-12	6.64527e-11	Yes
ENSG00000174521	TTC9B	protein_coding	tetratricopeptide repeat domain 9B [Source:HGNC Symbol;Acc:HGNC:26395]	3.04464	4.85959	1.28146	3.79222	0.000149308	0.000894123	Yes
ENSG00000175697	GPR156	protein_coding	G protein-coupled receptor 156 [Source:HGNC Symbol;Acc:HGNC:20844]	134.711	1.28999	0.185453	6.95589	3.5034e-12	5.29511e-11	Yes
ENSG00000177674	AGTRAP	protein_coding	angiotensin II receptor associated protein [Source:HGNC Symbol;Acc:HGNC:13539]	52.9517	1.16103	0.226438	5.12735	2.93854e-07	2.65739e-06	Yes
ENSG00000181541	MAB21L2	protein_coding	mab-21 like 2 [Source:HGNC Symbol;Acc:HGNC:6758]	608.903	-1.68097	0.0915873	-18.3538	3.07977e-75	3.47291e-73	Yes
ENSG00000181856	SLC2A4	protein_coding	solute carrier family 2 member 4 [Source:HGNC Symbol;Acc:HGNC:11009]	4430.67	-1.87055	0.0855027	-21.877	4.29768e-106	8.19592e-104	Yes
ENSG00000182118	FAM89A	protein_coding	family with sequence similarity 89 member A [Source:HGNC Symbol;Acc:HGNC:25057]	3770.15	-1.13267	0.103327	-10.962	5.82048e-28	2.1262e-26	Yes
ENSG00000182718	ANXA2	protein_coding	annexin A2 [Source:HGNC Symbol;Acc:HGNC:537]	4892.16	-1.62188	0.0648011	-25.0285	2.99011e-138	8.91395e-136	Yes
ENSG00000189136	UBE2Q2P1	transcribed_unprocessed_pseudogene	ubiquitin conjugating enzyme E2 Q2 pseudogene 1 [Source:HGNC Symbol;Acc:HGNC:37439]	341.227	-12.1443	1.02531	-11.8446	2.29561e-32	9.93971e-31	Yes
ENSG00000197332		lncRNA	novel transcript	889.92	-1.28838	0.107076	-12.0324	2.40078e-33	1.06076e-31
ENSG00000197360	ZNF98	protein_coding	zinc finger protein 98 [Source:HGNC Symbol;Acc:HGNC:13174]	1565.02	1.17233	0.0531313	22.0647	6.9008e-108	1.39827e-105	Yes
ENSG00000259460		lncRNA	novel transcript, antisense to MEIS2	290.49	-1.55086	0.123273	-12.5807	2.69564e-36	1.30194e-34
ENSG00000002745	WNT16	protein_coding	Wnt family member 16 [Source:HGNC Symbol;Acc:HGNC:16267]	38.8694	3.97009	0.397642	9.98409	1.78943e-23	5.28594e-22
ENSG00000003436	TFPI	protein_coding	tissue factor pathway inhibitor [Source:HGNC Symbol;Acc:HGNC:11760]	518.418	4.34598	0.128575	33.8012	1.8942e-250	1.88954e-247
ENSG00000004399	PLXND1	protein_coding	plexin D1 [Source:HGNC Symbol;Acc:HGNC:9107]	436.629	-1.78873	0.119654	-14.9492	1.5769e-50	1.10836e-48
ENSG00000004660	CAMKK1	protein_coding	calcium/calmodulin dependent protein kinase kinase 1 [Source:HGNC Symbol;Acc:HGNC:1469]	111.685	-1.03555	0.150237	-6.89273	5.47299e-12	8.14386e-11
ENSG00000004838	ZMYND10	protein_coding	zinc finger MYND-type containing 10 [Source:HGNC Symbol;Acc:HGNC:19412]	46.9549	-1.05	0.31156	-3.37015	0.000751266	0.00391419
ENSG00000004848	ARX	protein_coding	aristaless related homeobox [Source:HGNC Symbol;Acc:HGNC:18060]	12.6845	-7.12515	2.2156	-3.2159	0.00130036	0.00640642
ENSG00000005436	GCFC2	protein_coding	GC-rich sequence DNA-binding factor 2 [Source:HGNC Symbol;Acc:HGNC:1317]	757.044	3.03742	0.192017	15.8185	2.31897e-56	1.86785e-54
ENSG00000005471	ABCB4	protein_coding	ATP binding cassette subfamily B member 4 [Source:HGNC Symbol;Acc:HGNC:45]	171.746	1.92971	0.287601	6.70969	1.95035e-11	2.7763e-10
ENSG00000006016	CRLF1	protein_coding	cytokine receptor like factor 1 [Source:HGNC Symbol;Acc:HGNC:2364]	72.9347	-1.53714	0.222719	-6.90171	5.138e-12	7.65418e-11
ENSG00000006047	YBX2	protein_coding	Y-box binding protein 2 [Source:HGNC Symbol;Acc:HGNC:17948]	294.496	1.00268	0.207338	4.83595	1.32509e-06	1.10613e-05
ENSG00000006210	CX3CL1	protein_coding	C-X3-C motif chemokine ligand 1 [Source:HGNC Symbol;Acc:HGNC:10647]	331.255	-1.13684	0.108799	-10.449	1.48026e-25	4.87826e-24
ENSG00000006327	TNFRSF12A	protein_coding	TNF receptor superfamily member 12A [Source:HGNC Symbol;Acc:HGNC:18152]	63.0898	1.28445	0.235016	5.46539	4.61898e-08	4.59877e-07
ENSG00000006740	ARHGAP44	protein_coding	Rho GTPase activating protein 44 [Source:HGNC Symbol;Acc:HGNC:29096]	13.432	1.23723	0.417848	2.96095	0.00306688	0.0137403
ENSG00000006757	PNPLA4	protein_coding	patatin like phospholipase domain containing 4 [Source:HGNC Symbol;Acc:HGNC:24887]	172.832	6.7062	0.329278	20.3664	3.32501e-92	5.29064e-90
ENSG00000007384	RHBDF1	protein_coding	rhomboid 5 homolog 1 [Source:HGNC Symbol;Acc:HGNC:20561]	46.5241	1.24758	0.330818	3.77119	0.00016247	0.000965811
ENSG00000007866	TEAD3	protein_coding	TEA domain transcription factor 3 [Source:HGNC Symbol;Acc:HGNC:11716]	329.075	1.65118	0.143337	11.5196	1.05143e-30	4.30802e-29
ENSG00000007944	MYLIP	protein_coding	myosin regulatory light chain interacting protein [Source:HGNC Symbol;Acc:HGNC:21155]	126.26	1.17366	0.136874	8.57479	9.92696e-18	2.2119e-16
ENSG00000008056	SYN1	protein_coding	synapsin I [Source:HGNC Symbol;Acc:HGNC:11494]	408.275	-1.60071	0.113809	-14.0649	6.23763e-45	3.88893e-43
ENSG00000008282	SYPL1	protein_coding	synaptophysin like 1 [Source:HGNC Symbol;Acc:HGNC:11507]	1607.55	1.22059	0.0925727	13.1852	1.06816e-39	5.72392e-38
ENSG00000008300	CELSR3	protein_coding	cadherin EGF LAG seven-pass G-type receptor 3 [Source:HGNC Symbol;Acc:HGNC:3230]	2826.86	1.22116	0.183743	6.64602	3.01125e-11	4.22162e-10
ENSG00000008441	NFIX	protein_coding	nuclear factor I X [Source:HGNC Symbol;Acc:HGNC:7788]	1734.17	1.06879	0.1313	8.14006	3.95087e-16	7.86414e-15
ENSG00000009694	TENM1	protein_coding	teneurin transmembrane protein 1 [Source:HGNC Symbol;Acc:HGNC:8117]	635.897	2.00799	0.2628	7.64073	2.15988e-14	3.8607e-13
ENSG00000009709	PAX7	protein_coding	paired box 7 [Source:HGNC Symbol;Acc:HGNC:8621]	10.3979	-7.66109	1.08942	-7.03228	2.03188e-12	3.13497e-11
ENSG00000010219	DYRK4	protein_coding	dual specificity tyrosine phosphorylation regulated kinase 4 [Source:HGNC Symbol;Acc:HGNC:3095]	235.633	1.06738	0.113927	9.36896	7.32478e-21	1.91508e-19
ENSG00000010310	GIPR	protein_coding	gastric inhibitory polypeptide receptor [Source:HGNC Symbol;Acc:HGNC:4271]	77.9018	2.31264	0.454577	5.08746	3.62891e-07	3.24438e-06
ENSG00000010319	SEMA3G	protein_coding	semaphorin 3G [Source:HGNC Symbol;Acc:HGNC:30400]	30.1675	1.55308	0.273989	5.66842	1.44122e-08	1.52881e-07
ENSG00000010671	BTK	protein_coding	Bruton tyrosine kinase [Source:HGNC Symbol;Acc:HGNC:1133]	37.9151	4.46104	0.666694	6.69128	2.21226e-11	3.13024e-10
ENSG00000011028	MRC2	protein_coding	mannose receptor C type 2 [Source:HGNC Symbol;Acc:HGNC:16875]	3338.62	1.0217	0.390507	2.61634	0.00888789	0.0346121
ENSG00000011332	DPF1	protein_coding	double PHD fingers 1 [Source:HGNC Symbol;Acc:HGNC:20225]	416.777	-1.83761	0.115351	-15.9306	3.88707e-57	3.20047e-55
ENSG00000011347	SYT7	protein_coding	synaptotagmin 7 [Source:HGNC Symbol;Acc:HGNC:11514]	363.027	-4.22781	0.158197	-26.725	2.41235e-157	1.04278e-154
ENSG00000011465	DCN	protein_coding	decorin [Source:HGNC Symbol;Acc:HGNC:2705]	308.948	5.47375	0.692791	7.90101	2.76658e-15	5.23753e-14
ENSG00000013293	SLC7A14	protein_coding	solute carrier family 7 member 14 [Source:HGNC Symbol;Acc:HGNC:29326]	526.995	-2.44878	0.234307	-10.4512	1.44746e-25	4.78141e-24
ENSG00000014257	ACP3	protein_coding	acid phosphatase 3 [Source:HGNC Symbol;Acc:HGNC:125]	221.036	6.61419	0.557365	11.8669	1.75911e-32	7.64228e-31
ENSG00000014914	MTMR11	protein_coding	myotubularin related protein 11 [Source:HGNC Symbol;Acc:HGNC:24307]	97.2033	2.13386	0.284601	7.49773	6.49343e-14	1.11017e-12
ENSG00000015592	STMN4	protein_coding	stathmin 4 [Source:HGNC Symbol;Acc:HGNC:16078]	166.04	-3.74317	0.188471	-19.8608	8.89054e-88	1.28818e-85
ENSG00000016402	IL20RA	protein_coding	interleukin 20 receptor subunit alpha [Source:HGNC Symbol;Acc:HGNC:6003]	110.331	4.75778	0.376889	12.6238	1.56094e-36	7.56722e-35
ENSG00000018408	WWTR1	protein_coding	WW domain containing transcription regulator 1 [Source:HGNC Symbol;Acc:HGNC:24042]	63.4787	2.91668	0.354176	8.23511	1.79393e-16	3.63495e-15
ENSG00000019991	HGF	protein_coding	hepatocyte growth factor [Source:HGNC Symbol;Acc:HGNC:4893]	2739.94	5.1646	0.0936884	55.1253	0	0
ENSG00000020633	RUNX3	protein_coding	RUNX family transcription factor 3 [Source:HGNC Symbol;Acc:HGNC:10473]	54.9171	-1.77997	0.217013	-8.20211	2.36208e-16	4.76383e-15
ENSG00000021300	PLEKHB1	protein_coding	pleckstrin homology domain containing B1 [Source:HGNC Symbol;Acc:HGNC:19079]	56.1172	1.42354	0.311746	4.56634	4.96311e-06	3.82308e-05
ENSG00000021762	OSBPL5	protein_coding	oxysterol binding protein like 5 [Source:HGNC Symbol;Acc:HGNC:16392]	34.2362	-1.63425	0.482702	-3.38563	0.00071014	0.00372461
ENSG00000025039	RRAGD	protein_coding	Ras related GTP binding D [Source:HGNC Symbol;Acc:HGNC:19903]	479.033	-1.67459	0.130708	-12.8117	1.41066e-37	7.0631e-36
ENSG00000025434	NR1H3	protein_coding	nuclear receptor subfamily 1 group H member 3 [Source:HGNC Symbol;Acc:HGNC:7966]	59.6973	1.16448	0.234884	4.95768	7.13389e-07	6.17572e-06
ENSG00000026025	VIM	protein_coding	vimentin [Source:HGNC Symbol;Acc:HGNC:12692]	7956.1	3.96257	0.0637819	62.1268	0	0
ENSG00000026297	RNASET2	protein_coding	ribonuclease T2 [Source:HGNC Symbol;Acc:HGNC:21686]	201.512	1.03886	0.109836	9.45829	3.1302e-21	8.32664e-20
ENSG00000026508	CD44	protein_coding	CD44 molecule (Indian blood group) [Source:HGNC Symbol;Acc:HGNC:1681]	46.0741	3.27154	0.529426	6.17941	6.43423e-10	7.93902e-09
ENSG00000026559	KCNG1	protein_coding	potassium voltage-gated channel modifier subfamily G member 1 [Source:HGNC Symbol;Acc:HGNC:6248]	281.879	1.41533	0.202501	6.98923	2.76399e-12	4.22433e-11
ENSG00000026950	BTN3A1	protein_coding	butyrophilin subfamily 3 member A1 [Source:HGNC Symbol;Acc:HGNC:1138]	502.283	1.20676	0.123627	9.76124	1.65116e-22	4.67515e-21
ENSG00000027075	PRKCH	protein_coding	protein kinase C eta [Source:HGNC Symbol;Acc:HGNC:9403]	1543.34	-1.32517	0.205053	-6.46256	1.02945e-10	1.36922e-09
ENSG00000028137	TNFRSF1B	protein_coding	TNF receptor superfamily member 1B [Source:HGNC Symbol;Acc:HGNC:11917]	21.7585	-2.07461	0.560099	-3.70401	0.000212214	0.00123546
ENSG00000028277	POU2F2	protein_coding	POU class 2 homeobox 2 [Source:HGNC Symbol;Acc:HGNC:9213]	256.184	-5.92471	0.910281	-6.50866	7.58252e-11	1.02083e-09
ENSG00000029153	ARNTL2	protein_coding	aryl hydrocarbon receptor nuclear translocator like 2 [Source:HGNC Symbol;Acc:HGNC:18984]	239.756	-2.05055	0.219633	-9.33624	9.98206e-21	2.58636e-19
ENSG00000029534	ANK1	protein_coding	ankyrin 1 [Source:HGNC Symbol;Acc:HGNC:492]	239.505	-3.21458	0.161907	-19.8545	1.00787e-87	1.4442e-85
ENSG00000031698	SARS1	protein_coding	seryl-tRNA synthetase 1 [Source:HGNC Symbol;Acc:HGNC:10537]	3752.5	-1.10397	0.0556012	-19.8552	9.92865e-88	1.43061e-85
ENSG00000034239	EFCAB1	protein_coding	EF-hand calcium binding domain 1 [Source:HGNC Symbol;Acc:HGNC:25678]	11.9554	2.04419	0.710196	2.87834	0.00399774	0.0173011
ENSG00000036828	CASR	protein_coding	calcium sensing receptor [Source:HGNC Symbol;Acc:HGNC:1514]	18.5198	1.05173	0.3414	3.08064	0.00206555	0.00967178
ENSG00000037280	FLT4	protein_coding	fms related receptor tyrosine kinase 4 [Source:HGNC Symbol;Acc:HGNC:3767]	86.0869	-1.16018	0.32654	-3.55294	0.000380948	0.00210982
ENSG00000037965	HOXC8	protein_coding	homeobox C8 [Source:HGNC Symbol;Acc:HGNC:5129]	141.399	-1.78422	0.170564	-10.4607	1.30873e-25	4.32949e-24
ENSG00000038427	VCAN	protein_coding	versican [Source:HGNC Symbol;Acc:HGNC:2464]	4121.97	1.80235	0.104417	17.2611	9.23156e-67	8.96741e-65
ENSG00000039537	C6	protein_coding	complement C6 [Source:HGNC Symbol;Acc:HGNC:1339]	12.4613	1.78456	0.496022	3.59775	0.000320977	0.00180426
ENSG00000041353	RAB27B	protein_coding	RAB27B, member RAS oncogene family [Source:HGNC Symbol;Acc:HGNC:9767]	354.428	-1.1037	0.305926	-3.60775	0.000308862	0.00174296
ENSG00000041515	MYO16	protein_coding	myosin XVI [Source:HGNC Symbol;Acc:HGNC:29822]	163.78	1.52366	0.141946	10.7341	7.04147e-27	2.46129e-25
ENSG00000041982	TNC	protein_coding	tenascin C [Source:HGNC Symbol;Acc:HGNC:5318]	182.425	2.23528	0.29824	7.49491	6.63455e-14	1.13058e-12
ENSG00000043143	JADE2	protein_coding	jade family PHD finger 2 [Source:HGNC Symbol;Acc:HGNC:22984]	681.823	1.5403	0.252419	6.10213	1.04664e-09	1.2579e-08
ENSG00000046604	DSG2	protein_coding	desmoglein 2 [Source:HGNC Symbol;Acc:HGNC:3049]	125.543	1.26092	0.141407	8.91698	4.79172e-19	1.12775e-17
ENSG00000046653	GPM6B	protein_coding	glycoprotein M6B [Source:HGNC Symbol;Acc:HGNC:4461]	728.508	-1.56555	0.121245	-12.9123	3.83716e-38	1.97854e-36
ENSG00000046774	MAGEC2	protein_coding	MAGE family member C2 [Source:HGNC Symbol;Acc:HGNC:13574]	20.5534	-2.88463	0.409032	-7.05233	1.7595e-12	2.72692e-11
ENSG00000047597	XK	protein_coding	X-linked Kx blood group [Source:HGNC Symbol;Acc:HGNC:12811]	2.89328	-5.11805	1.23562	-4.1421	3.44138e-05	0.000230754
ENSG00000047648	ARHGAP6	protein_coding	Rho GTPase activating protein 6 [Source:HGNC Symbol;Acc:HGNC:676]	69.1287	1.20871	0.258564	4.6747	2.94377e-06	2.35502e-05
ENSG00000048342	CC2D2A	protein_coding	coiled-coil and C2 domain containing 2A [Source:HGNC Symbol;Acc:HGNC:29253]	565.038	2.46724	0.129068	19.1158	1.86591e-81	2.30449e-79
ENSG00000048392	RRM2B	protein_coding	ribonucleotide reductase regulatory TP53 inducible subunit M2B [Source:HGNC Symbol;Acc:HGNC:17296]	865.283	1.18758	0.183662	6.46611	1.00561e-10	1.33889e-09
ENSG00000048540	LMO3	protein_coding	LIM domain only 3 [Source:HGNC Symbol;Acc:HGNC:6643]	485.892	-9.66071	0.696938	-13.8616	1.08171e-43	6.43471e-42
ENSG00000048740	CELF2	protein_coding	CUGBP Elav-like family member 2 [Source:HGNC Symbol;Acc:HGNC:2550]	10.8163	-6.31314	1.10976	-5.68873	1.2799e-08	1.36326e-07
ENSG00000049089	COL9A2	protein_coding	collagen type IX alpha 2 chain [Source:HGNC Symbol;Acc:HGNC:2218]	59.6309	2.2233	0.346139	6.42316	1.33478e-10	1.7582e-09
ENSG00000049246	PER3	protein_coding	period circadian regulator 3 [Source:HGNC Symbol;Acc:HGNC:8847]	388.178	1.29953	0.239595	5.42386	5.83257e-08	5.73658e-07
ENSG00000050030	NEXMIF	protein_coding	neurite extension and migration factor [Source:HGNC Symbol;Acc:HGNC:29433]	30.5274	-3.49931	0.543762	-6.43538	1.23163e-10	1.62645e-09
ENSG00000050628	PTGER3	protein_coding	prostaglandin E receptor 3 [Source:HGNC Symbol;Acc:HGNC:9595]	54.2345	1.99095	0.25122	7.92513	2.27903e-15	4.34305e-14
ENSG00000051180	RAD51	protein_coding	RAD51 recombinase [Source:HGNC Symbol;Acc:HGNC:9817]	1176.27	-1.24163	0.0778621	-15.9465	3.01094e-57	2.49495e-55
ENSG00000051620	HEBP2	protein_coding	heme binding protein 2 [Source:HGNC Symbol;Acc:HGNC:15716]	394.535	-1.46576	0.133855	-10.9504	6.61738e-28	2.41051e-26
ENSG00000053108	FSTL4	protein_coding	follistatin like 4 [Source:HGNC Symbol;Acc:HGNC:21389]	64.2218	-4.57492	0.67259	-6.80194	1.0322e-11	1.50147e-10
ENSG00000053438	NNAT	protein_coding	neuronatin [Source:HGNC Symbol;Acc:HGNC:7860]	2392.87	-8.70831	0.301759	-28.8585	3.96291e-183	2.14129e-180
ENSG00000053524	MCF2L2	protein_coding	MCF.2 cell line derived transforming sequence-like 2 [Source:HGNC Symbol;Acc:HGNC:30319]	57.1356	-1.27089	0.325577	-3.90349	9.48141e-05	0.00058802
ENSG00000053747	LAMA3	protein_coding	laminin subunit alpha 3 [Source:HGNC Symbol;Acc:HGNC:6483]	142.397	2.50839	0.213072	11.7725	5.40835e-32	2.32237e-30
ENSG00000054356	PTPRN	protein_coding	protein tyrosine phosphatase receptor type N [Source:HGNC Symbol;Acc:HGNC:9676]	1342.46	-2.6349	0.191663	-13.7475	5.2689e-43	3.064e-41
ENSG00000054793	ATP9A	protein_coding	ATPase phospholipid transporting 9A (putative) [Source:HGNC Symbol;Acc:HGNC:13540]	4471.99	-1.22235	0.0395841	-30.8799	2.2247e-209	1.64857e-206
ENSG00000056487	PHF21B	protein_coding	PHD finger protein 21B [Source:HGNC Symbol;Acc:HGNC:25161]	1693.06	-2.19337	0.140329	-15.6302	4.53109e-55	3.48719e-53
ENSG00000058335	RASGRF1	protein_coding	Ras protein specific guanine nucleotide releasing factor 1 [Source:HGNC Symbol;Acc:HGNC:9875]	6.03368	-2.45061	0.952244	-2.57351	0.0100673	0.0384487
ENSG00000060566	CREB3L3	protein_coding	cAMP responsive element binding protein 3 like 3 [Source:HGNC Symbol;Acc:HGNC:18855]	10.9032	-3.81049	0.908672	-4.19347	2.74722e-05	0.000186866
ENSG00000060718	COL11A1	protein_coding	collagen type XI alpha 1 chain [Source:HGNC Symbol;Acc:HGNC:2186]	84.9909	-4.66553	1.09819	-4.24839	2.15314e-05	0.000149076
ENSG00000060982	BCAT1	protein_coding	branched chain amino acid transaminase 1 [Source:HGNC Symbol;Acc:HGNC:976]	13893.9	-1.34894	0.0868202	-15.5372	1.94346e-54	1.46955e-52
ENSG00000062282	DGAT2	protein_coding	diacylglycerol O-acyltransferase 2 [Source:HGNC Symbol;Acc:HGNC:16940]	26.2149	1.90106	0.376903	5.0439	4.56141e-07	4.02671e-06
ENSG00000063015	SEZ6	protein_coding	seizure related 6 homolog [Source:HGNC Symbol;Acc:HGNC:15955]	630.396	-5.09321	0.22713	-22.4242	2.28553e-111	4.81931e-109
ENSG00000063127	SLC6A16	protein_coding	solute carrier family 6 member 16 [Source:HGNC Symbol;Acc:HGNC:13622]	10.4727	4.4007	0.926661	4.74899	2.04439e-06	1.66688e-05
ENSG00000064300	NGFR	protein_coding	nerve growth factor receptor [Source:HGNC Symbol;Acc:HGNC:7809]	57.4724	1.50573	0.205927	7.31196	2.63268e-13	4.33256e-12
ENSG00000064655	EYA2	protein_coding	EYA transcriptional coactivator and phosphatase 2 [Source:HGNC Symbol;Acc:HGNC:3520]	8.05647	-6.32693	1.1776	-5.37274	7.755e-08	7.50779e-07
ENSG00000064692	SNCAIP	protein_coding	synuclein alpha interacting protein [Source:HGNC Symbol;Acc:HGNC:11139]	129.789	-1.70135	0.333935	-5.09486	3.48997e-07	3.12339e-06
ENSG00000064726	BTBD1	protein_coding	BTB domain containing 1 [Source:HGNC Symbol;Acc:HGNC:1120]	2712.15	-1.54355	0.082124	-18.7954	8.2433e-79	9.80726e-77
ENSG00000064763	FAR2	protein_coding	fatty acyl-CoA reductase 2 [Source:HGNC Symbol;Acc:HGNC:25531]	85.3754	1.12839	0.24597	4.5875	4.48579e-06	3.49275e-05
ENSG00000064989	CALCRL	protein_coding	calcitonin receptor like receptor [Source:HGNC Symbol;Acc:HGNC:16709]	43.124	1.91114	0.321805	5.9388	2.87111e-09	3.2993e-08
ENSG00000065060	UHRF1BP1	protein_coding	UHRF1 binding protein 1 [Source:HGNC Symbol;Acc:HGNC:21216]	1955.81	-1.15438	0.0653671	-17.66	8.53109e-70	8.51009e-68
ENSG00000065609	SNAP91	protein_coding	synaptosome associated protein 91 [Source:HGNC Symbol;Acc:HGNC:14986]	932.517	-1.79503	0.23578	-7.61315	2.67504e-14	4.73905e-13
ENSG00000065989	PDE4A	protein_coding	phosphodiesterase 4A [Source:HGNC Symbol;Acc:HGNC:8780]	110.16	1.06691	0.232938	4.58023	4.64456e-06	3.60447e-05
ENSG00000066185	ZMYND12	protein_coding	zinc finger MYND-type containing 12 [Source:HGNC Symbol;Acc:HGNC:21192]	10.6967	2.29137	0.735419	3.11573	0.00183488	0.00869371
ENSG00000066382	MPPED2	protein_coding	metallophosphoesterase domain containing 2 [Source:HGNC Symbol;Acc:HGNC:1180]	953.785	-2.28862	0.206524	-11.0816	1.5401e-28	5.75561e-27
ENSG00000067057	PFKP	protein_coding	phosphofructokinase, platelet [Source:HGNC Symbol;Acc:HGNC:8878]	1848.29	-1.31995	0.0794769	-16.6079	6.1088e-62	5.55922e-60
ENSG00000067082	KLF6	protein_coding	Kruppel like factor 6 [Source:HGNC Symbol;Acc:HGNC:2235]	1283.78	1.48537	0.206718	7.18548	6.69739e-13	1.07092e-11
ENSG00000067182	TNFRSF1A	protein_coding	TNF receptor superfamily member 1A [Source:HGNC Symbol;Acc:HGNC:11916]	191.908	5.64951	0.292833	19.2926	6.19881e-83	7.80448e-81
ENSG00000067840	PDZD4	protein_coding	PDZ domain containing 4 [Source:HGNC Symbol;Acc:HGNC:21167]	1658.23	-1.06248	0.100806	-10.5398	5.6606e-26	1.89927e-24
ENSG00000067842	ATP2B3	protein_coding	ATPase plasma membrane Ca2+ transporting 3 [Source:HGNC Symbol;Acc:HGNC:816]	198.78	-4.94518	0.379802	-13.0204	9.36573e-39	4.86792e-37
ENSG00000068305	MEF2A	protein_coding	myocyte enhancer factor 2A [Source:HGNC Symbol;Acc:HGNC:6993]	1622.55	-1.33155	0.108047	-12.3238	6.74591e-35	3.12432e-33
ENSG00000068615	REEP1	protein_coding	receptor accessory protein 1 [Source:HGNC Symbol;Acc:HGNC:25786]	218.076	-2.03447	0.182613	-11.1409	7.93357e-29	3.01708e-27
ENSG00000069011	PITX1	protein_coding	paired like homeodomain 1 [Source:HGNC Symbol;Acc:HGNC:9004]	11.0996	-3.35439	0.696884	-4.81341	1.48377e-06	1.23146e-05
ENSG00000069399	BCL3	protein_coding	BCL3 transcription coactivator [Source:HGNC Symbol;Acc:HGNC:998]	36.7623	1.18925	0.369542	3.21817	0.00129009	0.00635998
ENSG00000069431	ABCC9	protein_coding	ATP binding cassette subfamily C member 9 [Source:HGNC Symbol;Acc:HGNC:60]	304.881	2.31879	0.187503	12.3666	3.96067e-35	1.84755e-33
ENSG00000069482	GAL	protein_coding	galanin and GMAP prepropeptide [Source:HGNC Symbol;Acc:HGNC:4114]	1334.2	-1.2946	0.110298	-11.7373	8.20883e-32	3.49596e-30
ENSG00000070159	PTPN3	protein_coding	protein tyrosine phosphatase non-receptor type 3 [Source:HGNC Symbol;Acc:HGNC:9655]	200.038	1.49267	0.159859	9.33744	9.86939e-21	2.55972e-19
ENSG00000070182	SPTB	protein_coding	spectrin beta, erythrocytic [Source:HGNC Symbol;Acc:HGNC:11274]	86.5848	-2.60981	0.241352	-10.8133	2.97684e-27	1.05331e-25
ENSG00000070540	WIPI1	protein_coding	WD repeat domain, phosphoinositide interacting 1 [Source:HGNC Symbol;Acc:HGNC:25471]	255.736	2.99155	0.183767	16.279	1.39159e-59	1.23604e-57
ENSG00000070669	ASNS	protein_coding	asparagine synthetase (glutamine-hydrolyzing) [Source:HGNC Symbol;Acc:HGNC:753]	5369.39	-2.63206	0.0735461	-35.7879	1.70255e-280	2.32406e-277
ENSG00000070729	CNGB1	protein_coding	cyclic nucleotide gated channel subunit beta 1 [Source:HGNC Symbol;Acc:HGNC:2151]	17.2895	-3.47504	0.680029	-5.11014	3.21915e-07	2.89601e-06
ENSG00000070886	EPHA8	protein_coding	EPH receptor A8 [Source:HGNC Symbol;Acc:HGNC:3391]	65.9809	-2.27155	0.302399	-7.51177	5.83352e-14	1.00131e-12
ENSG00000070915	SLC12A3	protein_coding	solute carrier family 12 member 3 [Source:HGNC Symbol;Acc:HGNC:10912]	26.4194	-4.45583	0.618674	-7.20223	5.92361e-13	9.50711e-12
ENSG00000071242	RPS6KA2	protein_coding	ribosomal protein S6 kinase A2 [Source:HGNC Symbol;Acc:HGNC:10431]	1659.53	-1.36376	0.0850667	-16.0316	7.68382e-58	6.57715e-56
ENSG00000071575	TRIB2	protein_coding	tribbles pseudokinase 2 [Source:HGNC Symbol;Acc:HGNC:30809]	2046.75	-1.07776	0.0781729	-13.7869	3.05523e-43	1.79277e-41
ENSG00000071967	CYBRD1	protein_coding	cytochrome b reductase 1 [Source:HGNC Symbol;Acc:HGNC:20797]	217.954	1.81501	0.201069	9.02682	1.76736e-19	4.26402e-18
ENSG00000072657	TRHDE	protein_coding	thyrotropin releasing hormone degrading enzyme [Source:HGNC Symbol;Acc:HGNC:30748]	160.789	2.3785	0.395015	6.0213	1.73018e-09	2.03418e-08
ENSG00000072832	CRMP1	protein_coding	collapsin response mediator protein 1 [Source:HGNC Symbol;Acc:HGNC:2365]	8468.47	-1.37928	0.0689455	-20.0054	4.9408e-89	7.45027e-87
ENSG00000072952	IRAG1	protein_coding	inositol 1,4,5-triphosphate receptor associated 1 [Source:HGNC Symbol;Acc:HGNC:7237]	47.1215	-4.53252	0.68397	-6.62678	3.43081e-11	4.77625e-10
ENSG00000073150	PANX2	protein_coding	pannexin 2 [Source:HGNC Symbol;Acc:HGNC:8600]	49.5187	-1.27996	0.345777	-3.70168	0.00021418	0.00124635
ENSG00000073331	ALPK1	protein_coding	alpha kinase 1 [Source:HGNC Symbol;Acc:HGNC:20917]	142.656	2.83357	0.280004	10.1197	4.51625e-24	1.38292e-22
ENSG00000073417	PDE8A	protein_coding	phosphodiesterase 8A [Source:HGNC Symbol;Acc:HGNC:8793]	883.149	-1.1362	0.197059	-5.76581	8.12683e-09	8.86364e-08
ENSG00000073711	PPP2R3A	protein_coding	protein phosphatase 2 regulatory subunit B''alpha [Source:HGNC Symbol;Acc:HGNC:9307]	571.523	1.32529	0.126219	10.4999	8.64312e-26	2.87764e-24
ENSG00000073756	PTGS2	protein_coding	prostaglandin-endoperoxide synthase 2 [Source:HGNC Symbol;Acc:HGNC:9605]	12.2868	6.82961	1.10657	6.17187	6.74856e-10	8.28744e-09
ENSG00000073792	IGF2BP2	protein_coding	insulin like growth factor 2 mRNA binding protein 2 [Source:HGNC Symbol;Acc:HGNC:28867]	257.045	8.99835	0.950515	9.46681	2.8851e-21	7.71423e-20
ENSG00000073861	TBX21	protein_coding	T-box transcription factor 21 [Source:HGNC Symbol;Acc:HGNC:11599]	3.63613	-3.01712	0.90958	-3.31705	0.000909745	0.00465571
ENSG00000074181	NOTCH3	protein_coding	notch receptor 3 [Source:HGNC Symbol;Acc:HGNC:7883]	1592.7	1.85047	0.148868	12.4303	1.78963e-35	8.42391e-34
ENSG00000074211	PPP2R2C	protein_coding	protein phosphatase 2 regulatory subunit Bgamma [Source:HGNC Symbol;Acc:HGNC:9306]	157.387	-7.06037	0.599838	-11.7705	5.54198e-32	2.37581e-30
ENSG00000074219	TEAD2	protein_coding	TEA domain transcription factor 2 [Source:HGNC Symbol;Acc:HGNC:11715]	3375.38	1.00991	0.0626749	16.1135	2.05169e-58	1.76201e-56
ENSG00000074276	CDHR2	protein_coding	cadherin related family member 2 [Source:HGNC Symbol;Acc:HGNC:18231]	202.54	-1.30138	0.114127	-11.4029	4.04307e-30	1.61822e-28
ENSG00000074317	SNCB	protein_coding	synuclein beta [Source:HGNC Symbol;Acc:HGNC:11140]	73.6287	-2.22802	0.314114	-7.09302	1.31221e-12	2.05268e-11
ENSG00000074410	CA12	protein_coding	carbonic anhydrase 12 [Source:HGNC Symbol;Acc:HGNC:1371]	18.5391	-2.38181	0.711455	-3.3478	0.000814546	0.00420922
ENSG00000074527	NTN4	protein_coding	netrin 4 [Source:HGNC Symbol;Acc:HGNC:13658]	69.3304	-1.45423	0.384321	-3.7839	0.000154388	0.000921993
ENSG00000075035	WSCD2	protein_coding	WSC domain containing 2 [Source:HGNC Symbol;Acc:HGNC:29117]	31.0341	-6.15118	0.932021	-6.59983	4.11621e-11	5.68164e-10
ENSG00000075223	SEMA3C	protein_coding	semaphorin 3C [Source:HGNC Symbol;Acc:HGNC:10725]	356.408	-1.40728	0.148217	-9.49469	2.20861e-21	5.92988e-20
ENSG00000075275	CELSR1	protein_coding	cadherin EGF LAG seven-pass G-type receptor 1 [Source:HGNC Symbol;Acc:HGNC:1850]	318.912	4.29575	0.171237	25.0865	6.97827e-139	2.10452e-136
ENSG00000075340	ADD2	protein_coding	adducin 2 [Source:HGNC Symbol;Acc:HGNC:244]	3909.78	-1.04476	0.0891169	-11.7235	9.66135e-32	4.10109e-30
ENSG00000075426	FOSL2	protein_coding	FOS like 2, AP-1 transcription factor subunit [Source:HGNC Symbol;Acc:HGNC:3798]	256.686	-1.0217	0.311643	-3.27844	0.00104381	0.00526895
ENSG00000075643	MOCOS	protein_coding	molybdenum cofactor sulfurase [Source:HGNC Symbol;Acc:HGNC:18234]	98.0098	3.69614	0.426492	8.66637	4.46107e-18	1.00349e-16
ENSG00000075651	PLD1	protein_coding	phospholipase D1 [Source:HGNC Symbol;Acc:HGNC:9067]	28.1317	1.94829	0.618191	3.15159	0.00162384	0.00781517
ENSG00000076356	PLXNA2	protein_coding	plexin A2 [Source:HGNC Symbol;Acc:HGNC:9100]	4310.14	-4.45838	0.187528	-23.7745	6.13155e-125	1.5591e-122
ENSG00000076662	ICAM3	protein_coding	intercellular adhesion molecule 3 [Source:HGNC Symbol;Acc:HGNC:5346]	37.2015	2.7901	0.354926	7.86108	3.80843e-15	7.14212e-14
ENSG00000076716	GPC4	protein_coding	glypican 4 [Source:HGNC Symbol;Acc:HGNC:4452]	120.199	3.57898	0.196601	18.2043	4.77287e-74	5.20123e-72
ENSG00000076826	CAMSAP3	protein_coding	calmodulin regulated spectrin associated protein family member 3 [Source:HGNC Symbol;Acc:HGNC:29307]	199.511	-1.06573	0.265078	-4.02045	5.80862e-05	0.000374087
ENSG00000076864	RAP1GAP	protein_coding	RAP1 GTPase activating protein [Source:HGNC Symbol;Acc:HGNC:9858]	390.662	-1.2473	0.135471	-9.20714	3.34916e-20	8.44158e-19
ENSG00000076944	STXBP2	protein_coding	syntaxin binding protein 2 [Source:HGNC Symbol;Acc:HGNC:11445]	11.0491	-1.63043	0.55601	-2.93237	0.00336381	0.0148982
ENSG00000077080	ACTL6B	protein_coding	actin like 6B [Source:HGNC Symbol;Acc:HGNC:160]	759.705	-2.11844	0.104736	-20.2265	5.71866e-91	8.88139e-89
ENSG00000077097	TOP2B	protein_coding	DNA topoisomerase II beta [Source:HGNC Symbol;Acc:HGNC:11990]	10583.1	-1.06998	0.0863322	-12.3938	2.82442e-35	1.32467e-33
ENSG00000077150	NFKB2	protein_coding	nuclear factor kappa B subunit 2 [Source:HGNC Symbol;Acc:HGNC:7795]	302.355	1.03136	0.136853	7.53622	4.83792e-14	8.34285e-13
ENSG00000077274	CAPN6	protein_coding	calpain 6 [Source:HGNC Symbol;Acc:HGNC:1483]	359.551	4.13308	0.121365	34.0549	3.42976e-254	3.70642e-251
ENSG00000078018	MAP2	protein_coding	microtubule associated protein 2 [Source:HGNC Symbol;Acc:HGNC:6839]	7185.01	-1.86586	0.0898566	-20.7649	8.99258e-96	1.50472e-93
ENSG00000078098	FAP	protein_coding	fibroblast activation protein alpha [Source:HGNC Symbol;Acc:HGNC:3590]	39.8715	6.68526	1.0947	6.10691	1.0158e-09	1.22197e-08
ENSG00000078114	NEBL	protein_coding	nebulette [Source:HGNC Symbol;Acc:HGNC:16932]	4993.21	1.56488	0.154049	10.1584	3.04131e-24	9.42405e-23
ENSG00000078328	RBFOX1	protein_coding	RNA binding fox-1 homolog 1 [Source:HGNC Symbol;Acc:HGNC:18222]	16.5745	-5.9736	0.788533	-7.57558	3.57534e-14	6.24444e-13
ENSG00000078487	ZCWPW1	protein_coding	zinc finger CW-type and PWWP domain containing 1 [Source:HGNC Symbol;Acc:HGNC:23486]	53.1749	1.37406	0.272378	5.04467	4.54309e-07	4.0119e-06
ENSG00000078579	FGF20	protein_coding	fibroblast growth factor 20 [Source:HGNC Symbol;Acc:HGNC:3677]	57.2658	6.57947	0.539199	12.2023	3.02153e-34	1.37004e-32
ENSG00000078596	ITM2A	protein_coding	integral membrane protein 2A [Source:HGNC Symbol;Acc:HGNC:6173]	65.0769	4.48695	0.86637	5.17902	2.23054e-07	2.04856e-06
ENSG00000078725	BRINP1	protein_coding	BMP/retinoic acid inducible neural specific 1 [Source:HGNC Symbol;Acc:HGNC:2687]	34.442	-1.2586	0.257535	-4.88711	1.02328e-06	8.68165e-06
ENSG00000079101	CLUL1	protein_coding	clusterin like 1 [Source:HGNC Symbol;Acc:HGNC:2096]	41.1116	2.46695	0.38794	6.35911	2.0292e-10	2.63278e-09
ENSG00000079102	RUNX1T1	protein_coding	RUNX1 partner transcriptional co-repressor 1 [Source:HGNC Symbol;Acc:HGNC:1535]	280.937	-4.20093	0.341578	-12.2986	9.21486e-35	4.24506e-33
ENSG00000079156	OSBPL6	protein_coding	oxysterol binding protein like 6 [Source:HGNC Symbol;Acc:HGNC:16388]	356.658	-1.11213	0.146656	-7.58326	3.36966e-14	5.89714e-13
ENSG00000079337	RAPGEF3	protein_coding	Rap guanine nucleotide exchange factor 3 [Source:HGNC Symbol;Acc:HGNC:16629]	39.3164	-2.28246	0.426227	-5.35503	8.55414e-08	8.22618e-07
ENSG00000079689	SCGN	protein_coding	secretagogin, EF-hand calcium binding protein [Source:HGNC Symbol;Acc:HGNC:16941]	147.625	-1.88335	0.258101	-7.29693	2.94398e-13	4.82648e-12
ENSG00000079819	EPB41L2	protein_coding	erythrocyte membrane protein band 4.1 like 2 [Source:HGNC Symbol;Acc:HGNC:3379]	17.8151	-1.64688	0.628051	-2.62221	0.00873608	0.0341028
ENSG00000079931	MOXD1	protein_coding	monooxygenase DBH like 1 [Source:HGNC Symbol;Acc:HGNC:21063]	40.7358	5.95322	0.826697	7.20121	5.96784e-13	9.57216e-12
ENSG00000080031	PTPRH	protein_coding	protein tyrosine phosphatase receptor type H [Source:HGNC Symbol;Acc:HGNC:9672]	229.091	-1.07255	0.265055	-4.04651	5.19876e-05	0.000337763
ENSG00000080224	EPHA6	protein_coding	EPH receptor A6 [Source:HGNC Symbol;Acc:HGNC:19296]	148.644	-1.36503	0.17651	-7.73345	1.04673e-14	1.90245e-13
ENSG00000080503	SMARCA2	protein_coding	SWI/SNF related, matrix associated, actin dependent regulator of chromatin, subfamily a, member 2 [Source:HGNC Symbol;Acc:HGNC:11098]	481.799	1.96674	0.174125	11.295	1.38869e-29	5.40797e-28
ENSG00000080644	CHRNA3	protein_coding	cholinergic receptor nicotinic alpha 3 subunit [Source:HGNC Symbol;Acc:HGNC:1957]	13517.3	-2.19078	0.0487747	-44.9164	0	0
ENSG00000081138	CDH7	protein_coding	cadherin 7 [Source:HGNC Symbol;Acc:HGNC:1766]	301.165	2.88757	0.177837	16.2372	2.75224e-59	2.40344e-57
ENSG00000081985	IL12RB2	protein_coding	interleukin 12 receptor subunit beta 2 [Source:HGNC Symbol;Acc:HGNC:5972]	40.9931	1.47614	0.409318	3.60634	0.000310543	0.00175206
ENSG00000082458	DLG3	protein_coding	discs large MAGUK scaffold protein 3 [Source:HGNC Symbol;Acc:HGNC:2902]	195.195	-2.597	0.165197	-15.7206	1.0923e-55	8.63719e-54
ENSG00000082684	SEMA5B	protein_coding	semaphorin 5B [Source:HGNC Symbol;Acc:HGNC:10737]	120.818	-4.56979	0.314085	-14.5495	5.88235e-48	3.94224e-46
ENSG00000083454	P2RX5	protein_coding	purinergic receptor P2X 5 [Source:HGNC Symbol;Acc:HGNC:8536]	32.1532	5.80822	0.592274	9.80665	1.05413e-22	3.01766e-21
ENSG00000083937	CHMP2B	protein_coding	charged multivesicular body protein 2B [Source:HGNC Symbol;Acc:HGNC:24537]	514.444	1.04088	0.118261	8.80158	1.34908e-18	3.11296e-17
ENSG00000084710	EFR3B	protein_coding	EFR3 homolog B [Source:HGNC Symbol;Acc:HGNC:29155]	1406.76	-1.33157	0.0537885	-24.7557	2.69365e-135	7.84972e-133
ENSG00000084764	MAPRE3	protein_coding	microtubule associated protein RP/EB family member 3 [Source:HGNC Symbol;Acc:HGNC:6892]	677.355	-1.1857	0.072696	-16.3105	8.31604e-60	7.46314e-58
ENSG00000085831	TTC39A	protein_coding	tetratricopeptide repeat domain 39A [Source:HGNC Symbol;Acc:HGNC:18657]	61.9278	-1.7291	0.299722	-5.769	7.9742e-09	8.71183e-08
ENSG00000086300	SNX10	protein_coding	sorting nexin 10 [Source:HGNC Symbol;Acc:HGNC:14974]	327.65	-1.21065	0.152248	-7.95184	1.83768e-15	3.5201e-14
ENSG00000086666	ZFAND6	protein_coding	zinc finger AN1-type containing 6 [Source:HGNC Symbol;Acc:HGNC:30164]	1556.31	-1.47285	0.0743477	-19.8103	2.42859e-87	3.40475e-85
ENSG00000086717	PPEF1	protein_coding	protein phosphatase with EF-hand domain 1 [Source:HGNC Symbol;Acc:HGNC:9243]	300.936	-2.73116	0.271944	-10.0431	9.85423e-24	2.94107e-22
ENSG00000087076	HSD17B14	protein_coding	hydroxysteroid 17-beta dehydrogenase 14 [Source:HGNC Symbol;Acc:HGNC:23238]	75.252	1.12745	0.29371	3.83866	0.000123707	0.000750867
ENSG00000087085	ACHE	protein_coding	acetylcholinesterase (Cartwright blood group) [Source:HGNC Symbol;Acc:HGNC:108]	20.513	-2.17901	0.469138	-4.6447	3.40566e-06	2.69297e-05
ENSG00000087116	ADAMTS2	protein_coding	ADAM metallopeptidase with thrombospondin type 1 motif 2 [Source:HGNC Symbol;Acc:HGNC:218]	311.196	-5.62981	0.532917	-10.5641	4.36979e-26	1.47188e-24
ENSG00000087303	NID2	protein_coding	nidogen 2 [Source:HGNC Symbol;Acc:HGNC:13389]	623.243	2.70021	0.178107	15.1606	6.45163e-52	4.59696e-50
ENSG00000087495	PHACTR3	protein_coding	phosphatase and actin regulator 3 [Source:HGNC Symbol;Acc:HGNC:15833]	304.416	-3.03394	0.107958	-28.1028	9.05246e-174	4.34786e-171
ENSG00000088340	FER1L4	transcribed_unitary_pseudogene	fer-1 like family member 4 (pseudogene) [Source:HGNC Symbol;Acc:HGNC:15801]	238.755	2.94564	0.353218	8.33944	7.46441e-17	1.55126e-15
ENSG00000088836	SLC4A11	protein_coding	solute carrier family 4 member 11 [Source:HGNC Symbol;Acc:HGNC:16438]	115.047	1.96615	0.293931	6.68915	2.24475e-11	3.17447e-10
ENSG00000089169	RPH3A	protein_coding	rabphilin 3A [Source:HGNC Symbol;Acc:HGNC:17056]	1998.96	-2.72523	0.149171	-18.2691	1.45816e-74	1.61619e-72
ENSG00000089199	CHGB	protein_coding	chromogranin B [Source:HGNC Symbol;Acc:HGNC:1930]	10919.3	1.43393	0.0470651	30.467	7.14431e-204	4.87618e-201
ENSG00000089250	NOS1	protein_coding	nitric oxide synthase 1 [Source:HGNC Symbol;Acc:HGNC:7872]	102.936	-4.01675	0.251687	-15.9593	2.45524e-57	2.041e-55
ENSG00000090013	BLVRB	protein_coding	biliverdin reductase B [Source:HGNC Symbol;Acc:HGNC:1063]	81.4487	2.02032	0.238772	8.46129	2.64443e-17	5.6589e-16
ENSG00000090932	DLL3	protein_coding	delta like canonical Notch ligand 3 [Source:HGNC Symbol;Acc:HGNC:2909]	164.864	-1.38585	0.142582	-9.71964	2.48654e-22	6.99468e-21
ENSG00000090975	PITPNM2	protein_coding	phosphatidylinositol transfer protein membrane associated 2 [Source:HGNC Symbol;Acc:HGNC:21044]	101.07	-1.46425	0.250874	-5.8366	5.32765e-09	5.95851e-08
ENSG00000091010	POU4F3	protein_coding	POU class 4 homeobox 3 [Source:HGNC Symbol;Acc:HGNC:9220]	7.91992	-2.16332	0.54702	-3.95473	7.662e-05	0.000481685
ENSG00000091262	ABCC6	protein_coding	ATP binding cassette subfamily C member 6 [Source:HGNC Symbol;Acc:HGNC:57]	49.0429	1.12257	0.315794	3.55477	0.000378313	0.00209683
ENSG00000091409	ITGA6	protein_coding	integrin subunit alpha 6 [Source:HGNC Symbol;Acc:HGNC:6142]	267.502	1.31733	0.237244	5.55264	2.8139e-08	2.87895e-07
ENSG00000091490	SEL1L3	protein_coding	SEL1L family member 3 [Source:HGNC Symbol;Acc:HGNC:29108]	56.4228	-1.74086	0.422569	-4.11971	3.79344e-05	0.000252857
ENSG00000091704	CPA1	protein_coding	carboxypeptidase A1 [Source:HGNC Symbol;Acc:HGNC:2296]	1.97032	-3.69786	1.45238	-2.54608	0.010894	0.0411337
ENSG00000091879	ANGPT2	protein_coding	angiopoietin 2 [Source:HGNC Symbol;Acc:HGNC:485]	211.341	-1.68766	0.191765	-8.8007	1.35969e-18	3.13467e-17
ENSG00000091986	CCDC80	protein_coding	coiled-coil domain containing 80 [Source:HGNC Symbol;Acc:HGNC:30649]	1870.18	6.63956	0.221508	29.9743	2.12e-197	1.34108e-194
ENSG00000092010	PSME1	protein_coding	proteasome activator subunit 1 [Source:HGNC Symbol;Acc:HGNC:9568]	1257.27	1.0044	0.077921	12.89	5.12464e-38	2.62155e-36
ENSG00000092068	SLC7A8	protein_coding	solute carrier family 7 member 8 [Source:HGNC Symbol;Acc:HGNC:11066]	2.06107	5.15169	1.79532	2.86951	0.00411114	0.0177268
ENSG00000092295	TGM1	protein_coding	transglutaminase 1 [Source:HGNC Symbol;Acc:HGNC:11777]	18.897	-1.36266	0.40796	-3.34017	0.000837267	0.00431117
ENSG00000092470	WDR76	protein_coding	WD repeat domain 76 [Source:HGNC Symbol;Acc:HGNC:25773]	2231.44	-1.18338	0.0946127	-12.5076	6.7846e-36	3.24062e-34
ENSG00000092529	CAPN3	protein_coding	calpain 3 [Source:HGNC Symbol;Acc:HGNC:1480]	6.83452	2.66893	0.89035	2.99762	0.002721	0.0123485
ENSG00000092621	PHGDH	protein_coding	phosphoglycerate dehydrogenase [Source:HGNC Symbol;Acc:HGNC:8923]	5904.61	-1.26469	0.0712797	-17.7427	1.96299e-70	1.98875e-68
ENSG00000092758	COL9A3	protein_coding	collagen type IX alpha 3 chain [Source:HGNC Symbol;Acc:HGNC:2219]	15.8282	1.67967	0.419398	4.00496	6.20286e-05	0.000397522
ENSG00000094755	GABRP	protein_coding	gamma-aminobutyric acid type A receptor subunit pi [Source:HGNC Symbol;Acc:HGNC:4089]	25.6342	-1.34234	0.494845	-2.71265	0.00667483	0.0270878
ENSG00000095397	WHRN	protein_coding	whirlin [Source:HGNC Symbol;Acc:HGNC:16361]	82.3858	3.43176	0.299009	11.4771	1.71932e-30	6.96755e-29
ENSG00000095713	CRTAC1	protein_coding	cartilage acidic protein 1 [Source:HGNC Symbol;Acc:HGNC:14882]	52.5342	-1.73	0.315643	-5.48087	4.23229e-08	4.23164e-07
ENSG00000096872	IFT74	protein_coding	intraflagellar transport 74 [Source:HGNC Symbol;Acc:HGNC:21424]	783.945	1.25508	0.117416	10.6892	1.14391e-26	3.95579e-25
ENSG00000099204	ABLIM1	protein_coding	actin binding LIM protein 1 [Source:HGNC Symbol;Acc:HGNC:78]	4942.01	-1.14191	0.082561	-13.8312	1.65333e-43	9.81253e-42
ENSG00000099250	NRP1	protein_coding	neuropilin 1 [Source:HGNC Symbol;Acc:HGNC:8004]	97.8354	-2.90279	0.476427	-6.09284	1.10925e-09	1.32701e-08
ENSG00000099256	PRTFDC1	protein_coding	phosphoribosyl transferase domain containing 1 [Source:HGNC Symbol;Acc:HGNC:23333]	78.2035	2.71343	0.289913	9.35946	8.0145e-21	2.08699e-19
ENSG00000099260	PALMD	protein_coding	palmdelphin [Source:HGNC Symbol;Acc:HGNC:15846]	135.968	-2.09026	0.169282	-12.3478	5.00801e-35	2.33192e-33
ENSG00000099399	MAGEB2	protein_coding	MAGE family member B2 [Source:HGNC Symbol;Acc:HGNC:6809]	8.58746	-5.35932	1.11277	-4.81618	1.46329e-06	1.21563e-05
ENSG00000099814	CEP170B	protein_coding	centrosomal protein 170B [Source:HGNC Symbol;Acc:HGNC:20362]	155.366	-1.08962	0.249153	-4.37329	1.2239e-05	8.85197e-05
ENSG00000099869	IGF2-AS	lncRNA	IGF2 antisense RNA [Source:HGNC Symbol;Acc:HGNC:14062]	174.374	-2.12231	0.15289	-13.8813	8.22838e-44	4.91731e-42
ENSG00000100060	MFNG	protein_coding	MFNG O-fucosylpeptide 3-beta-N-acetylglucosaminyltransferase [Source:HGNC Symbol;Acc:HGNC:7038]	8.07601	-5.91025	1.01741	-5.80914	6.27929e-09	6.95387e-08
ENSG00000100065	CARD10	protein_coding	caspase recruitment domain family member 10 [Source:HGNC Symbol;Acc:HGNC:16422]	94.0971	-1.3912	0.312239	-4.45558	8.36668e-06	6.2195e-05
ENSG00000100095	SEZ6L	protein_coding	seizure related 6 homolog like [Source:HGNC Symbol;Acc:HGNC:10763]	1316.91	-6.72078	0.157052	-42.7934	0	0
ENSG00000100167	SEPTIN3	protein_coding	septin 3 [Source:HGNC Symbol;Acc:HGNC:10750]	1328.08	-1.10812	0.0695936	-15.9228	4.40485e-57	3.61532e-55
ENSG00000100196	KDELR3	protein_coding	KDEL endoplasmic reticulum protein retention receptor 3 [Source:HGNC Symbol;Acc:HGNC:6306]	158.5	2.63738	0.172747	15.2673	1.26333e-52	9.15246e-51
ENSG00000100285	NEFH	protein_coding	neurofilament heavy chain [Source:HGNC Symbol;Acc:HGNC:7737]	234.285	1.28958	0.110207	11.7014	1.2538e-31	5.31347e-30
ENSG00000100302	RASD2	protein_coding	RASD family member 2 [Source:HGNC Symbol;Acc:HGNC:18229]	11.3748	-1.19536	0.458513	-2.60703	0.00913322	0.0353752
ENSG00000100314	CABP7	protein_coding	calcium binding protein 7 [Source:HGNC Symbol;Acc:HGNC:20834]	26.2128	-2.34714	0.364967	-6.4311	1.26683e-10	1.67038e-09
ENSG00000100321	SYNGR1	protein_coding	synaptogyrin 1 [Source:HGNC Symbol;Acc:HGNC:11498]	246.818	-1.56226	0.150254	-10.3975	2.54559e-25	8.28824e-24
ENSG00000100336	APOL4	protein_coding	apolipoprotein L4 [Source:HGNC Symbol;Acc:HGNC:14867]	94.8503	1.79073	0.202864	8.82725	1.07284e-18	2.49105e-17
ENSG00000100422	CERK	protein_coding	ceramide kinase [Source:HGNC Symbol;Acc:HGNC:19256]	4803.24	-1.27944	0.0870795	-14.6928	7.16441e-49	4.8643e-47
ENSG00000100433	KCNK10	protein_coding	potassium two pore domain channel subfamily K member 10 [Source:HGNC Symbol;Acc:HGNC:6273]	57.6789	-3.5968	0.412495	-8.71962	2.79146e-18	6.33416e-17
ENSG00000100504	PYGL	protein_coding	glycogen phosphorylase L [Source:HGNC Symbol;Acc:HGNC:9725]	179.392	1.34628	0.244014	5.51721	3.44427e-08	3.48811e-07
ENSG00000100558	PLEK2	protein_coding	pleckstrin 2 [Source:HGNC Symbol;Acc:HGNC:19238]	1.53463	3.35244	1.32961	2.52136	0.0116902	0.0436569
ENSG00000100583	SAMD15	protein_coding	sterile alpha motif domain containing 15 [Source:HGNC Symbol;Acc:HGNC:18631]	96.6967	1.26764	0.361133	3.51017	0.000447828	0.00244833
ENSG00000100626	GALNT16	protein_coding	polypeptide N-acetylgalactosaminyltransferase 16 [Source:HGNC Symbol;Acc:HGNC:23233]	321.815	-1.37137	0.220731	-6.21285	5.20315e-10	6.47858e-09
ENSG00000100678	SLC8A3	protein_coding	solute carrier family 8 member A3 [Source:HGNC Symbol;Acc:HGNC:11070]	1705.51	-3.7314	0.100564	-37.1046	2.37108e-301	3.84353e-298
ENSG00000100918	REC8	protein_coding	REC8 meiotic recombination protein [Source:HGNC Symbol;Acc:HGNC:16879]	4069.87	1.18276	0.12726	9.29406	1.48511e-20	3.80986e-19
ENSG00000100968	NFATC4	protein_coding	nuclear factor of activated T cells 4 [Source:HGNC Symbol;Acc:HGNC:7778]	988.068	1.90627	0.124776	15.2775	1.08003e-52	7.86846e-51
ENSG00000100979	PLTP	protein_coding	phospholipid transfer protein [Source:HGNC Symbol;Acc:HGNC:9093]	752.245	1.41072	0.122692	11.498	1.34959e-30	5.48636e-29
ENSG00000101098	RIMS4	protein_coding	regulating synaptic membrane exocytosis 4 [Source:HGNC Symbol;Acc:HGNC:16183]	2307.43	-1.25624	0.0810002	-15.5091	3.01288e-54	2.26499e-52
ENSG00000101115	SALL4	protein_coding	spalt like transcription factor 4 [Source:HGNC Symbol;Acc:HGNC:15924]	241.854	-3.54164	0.225013	-15.7397	8.07998e-56	6.40864e-54
ENSG00000101144	BMP7	protein_coding	bone morphogenetic protein 7 [Source:HGNC Symbol;Acc:HGNC:1074]	728.578	-5.78468	0.6762	-8.55469	1.18184e-17	2.61537e-16
ENSG00000101180	HRH3	protein_coding	histamine receptor H3 [Source:HGNC Symbol;Acc:HGNC:5184]	92.5361	-3.42921	0.278726	-12.3031	8.71155e-35	4.02034e-33
ENSG00000101204	CHRNA4	protein_coding	cholinergic receptor nicotinic alpha 4 subunit [Source:HGNC Symbol;Acc:HGNC:1958]	8.65277	-7.25973	1.67969	-4.32205	1.54583e-05	0.000109843
ENSG00000101210	EEF1A2	protein_coding	eukaryotic translation elongation factor 1 alpha 2 [Source:HGNC Symbol;Acc:HGNC:3192]	4934.76	-2.15374	0.0846983	-25.4283	1.22578e-142	3.92491e-140
ENSG00000101255	TRIB3	protein_coding	tribbles pseudokinase 3 [Source:HGNC Symbol;Acc:HGNC:16228]	458.2	-1.38705	0.0910768	-15.2295	2.25434e-52	1.61515e-50
ENSG00000101282	RSPO4	protein_coding	R-spondin 4 [Source:HGNC Symbol;Acc:HGNC:16175]	14.5962	-6.15005	1.0631	-5.785	7.25144e-09	7.96247e-08
ENSG00000101292	PROKR2	protein_coding	prokineticin receptor 2 [Source:HGNC Symbol;Acc:HGNC:15836]	7.06016	-5.95088	1.1391	-5.22421	1.749e-07	1.62821e-06
ENSG00000101331	CCM2L	protein_coding	CCM2 like scaffold protein [Source:HGNC Symbol;Acc:HGNC:16153]	18.5995	-1.32939	0.344809	-3.85542	0.000115529	0.000704363
ENSG00000101438	SLC32A1	protein_coding	solute carrier family 32 member 1 [Source:HGNC Symbol;Acc:HGNC:11018]	5.56008	-3.34625	1.23455	-2.7105	0.00671817	0.0272382
ENSG00000101445	PPP1R16B	protein_coding	protein phosphatase 1 regulatory subunit 16B [Source:HGNC Symbol;Acc:HGNC:15850]	1696.33	-1.75931	0.156088	-11.2713	1.81865e-29	7.06117e-28
ENSG00000101489	CELF4	protein_coding	CUGBP Elav-like family member 4 [Source:HGNC Symbol;Acc:HGNC:14015]	280.645	-2.78153	0.259569	-10.716	8.56486e-27	2.98172e-25
ENSG00000101695	RNF125	protein_coding	ring finger protein 125 [Source:HGNC Symbol;Acc:HGNC:21150]	86.6787	1.4273	0.325555	4.3842	1.1641e-05	8.45483e-05
ENSG00000101888	NXT2	protein_coding	nuclear transport factor 2 like export factor 2 [Source:HGNC Symbol;Acc:HGNC:18151]	583.024	2.14287	0.148863	14.3949	5.56995e-47	3.65727e-45
ENSG00000102001	CACNA1F	protein_coding	calcium voltage-gated channel subunit alpha1 F [Source:HGNC Symbol;Acc:HGNC:1393]	2.14166	-3.87412	1.4407	-2.68906	0.00716534	0.0287545
ENSG00000102032	RENBP	protein_coding	renin binding protein [Source:HGNC Symbol;Acc:HGNC:9959]	33.0092	1.55384	0.330002	4.70857	2.49461e-06	2.0112e-05
ENSG00000102034	ELF4	protein_coding	E74 like ETS transcription factor 4 [Source:HGNC Symbol;Acc:HGNC:3319]	249.719	-1.37061	0.167776	-8.16929	3.10211e-16	6.21764e-15
ENSG00000102048	ASB9	protein_coding	ankyrin repeat and SOCS box containing 9 [Source:HGNC Symbol;Acc:HGNC:17184]	132.615	7.00229	0.40266	17.3901	9.80822e-68	9.63584e-66
ENSG00000102057	KCND1	protein_coding	potassium voltage-gated channel subfamily D member 1 [Source:HGNC Symbol;Acc:HGNC:6237]	221.398	2.06432	0.272716	7.56946	3.74765e-14	6.5322e-13
ENSG00000102265	TIMP1	protein_coding	TIMP metallopeptidase inhibitor 1 [Source:HGNC Symbol;Acc:HGNC:11820]	513.169	1.23199	0.143834	8.56536	1.07736e-17	2.39027e-16
ENSG00000102362	SYTL4	protein_coding	synaptotagmin like 4 [Source:HGNC Symbol;Acc:HGNC:15588]	100.61	1.67634	0.464619	3.60799	0.000308578	0.00174174
ENSG00000102871	TRADD	protein_coding	TNFRSF1A associated via death domain [Source:HGNC Symbol;Acc:HGNC:12030]	103.209	1.03994	0.189261	5.49474	3.91277e-08	3.92731e-07
ENSG00000102879	CORO1A	protein_coding	coronin 1A [Source:HGNC Symbol;Acc:HGNC:2252]	400.315	-1.07094	0.211995	-5.05171	4.37862e-07	3.87722e-06
ENSG00000102924	CBLN1	protein_coding	cerebellin 1 precursor [Source:HGNC Symbol;Acc:HGNC:1543]	166.786	-1.47739	0.165171	-8.94462	3.73229e-19	8.8161e-18
ENSG00000102935	ZNF423	protein_coding	zinc finger protein 423 [Source:HGNC Symbol;Acc:HGNC:16762]	1196.88	-1.10541	0.134135	-8.24101	1.70761e-16	3.4709e-15
ENSG00000103021	CCDC113	protein_coding	coiled-coil domain containing 113 [Source:HGNC Symbol;Acc:HGNC:25002]	176.986	1.33353	0.233222	5.71785	1.07883e-08	1.16102e-07
ENSG00000103034	NDRG4	protein_coding	NDRG family member 4 [Source:HGNC Symbol;Acc:HGNC:14466]	1775.02	-1.44769	0.140081	-10.3347	4.91151e-25	1.57295e-23
ENSG00000103056	SMPD3	protein_coding	sphingomyelin phosphodiesterase 3 [Source:HGNC Symbol;Acc:HGNC:14240]	273.32	-3.18264	0.292801	-10.8697	1.60816e-27	5.74701e-26
ENSG00000103154	NECAB2	protein_coding	N-terminal EF-hand calcium binding protein 2 [Source:HGNC Symbol;Acc:HGNC:23746]	12.5374	-1.90293	0.548769	-3.46763	0.000525064	0.00282298
ENSG00000103187	COTL1	protein_coding	coactosin like F-actin binding protein 1 [Source:HGNC Symbol;Acc:HGNC:18304]	298.48	-1.21522	0.11017	-11.0304	2.72753e-28	1.00915e-26
ENSG00000103257	SLC7A5	protein_coding	solute carrier family 7 member 5 [Source:HGNC Symbol;Acc:HGNC:11063]	3428.31	-1.89491	0.151702	-12.491	8.36284e-36	3.9725e-34
ENSG00000103269	RHBDL1	protein_coding	rhomboid like 1 [Source:HGNC Symbol;Acc:HGNC:10007]	29.5523	1.16938	0.433774	2.69582	0.0070215	0.0282472
ENSG00000103316	CRYM	protein_coding	crystallin mu [Source:HGNC Symbol;Acc:HGNC:2418]	182.51	1.62911	0.220261	7.39626	1.40074e-13	2.34688e-12
ENSG00000103496	STX4	protein_coding	syntaxin 4 [Source:HGNC Symbol;Acc:HGNC:11439]	428.091	1.08098	0.117973	9.16294	5.05003e-20	1.25819e-18
ENSG00000103522	IL21R	protein_coding	interleukin 21 receptor [Source:HGNC Symbol;Acc:HGNC:6006]	6.762	-1.47556	0.57513	-2.56561	0.0102995	0.0392201
ENSG00000103528	SYT17	protein_coding	synaptotagmin 17 [Source:HGNC Symbol;Acc:HGNC:24119]	106.939	-2.93883	0.298378	-9.84933	6.90028e-23	1.9863e-21
ENSG00000103534	TMC5	protein_coding	transmembrane channel like 5 [Source:HGNC Symbol;Acc:HGNC:22999]	10.6316	-2.55445	0.765605	-3.33651	0.000848381	0.00436579
ENSG00000103647	CORO2B	protein_coding	coronin 2B [Source:HGNC Symbol;Acc:HGNC:2256]	29.6209	-3.26763	0.527494	-6.19463	5.84237e-10	7.23974e-09
ENSG00000103723	AP3B2	protein_coding	adaptor related protein complex 3 subunit beta 2 [Source:HGNC Symbol;Acc:HGNC:567]	2231.2	-2.73027	0.153544	-17.7816	9.80584e-71	1.00523e-68
ENSG00000103742	IGDCC4	protein_coding	immunoglobulin superfamily DCC subclass member 4 [Source:HGNC Symbol;Acc:HGNC:13770]	55.8036	-2.13784	0.291151	-7.34273	2.09281e-13	3.47053e-12
ENSG00000103811	CTSH	protein_coding	cathepsin H [Source:HGNC Symbol;Acc:HGNC:2535]	316.937	-1.73801	0.172602	-10.0695	7.5395e-24	2.2685e-22
ENSG00000103942	HOMER2	protein_coding	homer scaffold protein 2 [Source:HGNC Symbol;Acc:HGNC:17513]	689.725	-1.69168	0.302294	-5.59614	2.19171e-08	2.27558e-07
ENSG00000104093	DMXL2	protein_coding	Dmx like 2 [Source:HGNC Symbol;Acc:HGNC:2938]	3300.88	-1.02517	0.10171	-10.0794	6.81627e-24	2.05566e-22
ENSG00000104112	SCG3	protein_coding	secretogranin III [Source:HGNC Symbol;Acc:HGNC:13707]	5348.13	-1.9028	0.0766277	-24.8318	4.06645e-136	1.19849e-133
ENSG00000104219	ZDHHC2	protein_coding	zinc finger DHHC-type palmitoyltransferase 2 [Source:HGNC Symbol;Acc:HGNC:18469]	1197.06	2.29462	0.114832	19.9824	7.83126e-89	1.17406e-86
ENSG00000104313	EYA1	protein_coding	EYA transcriptional coactivator and phosphatase 1 [Source:HGNC Symbol;Acc:HGNC:3519]	2317.18	1.1967	0.0960953	12.4532	1.34321e-35	6.34564e-34
ENSG00000104327	CALB1	protein_coding	calbindin 1 [Source:HGNC Symbol;Acc:HGNC:1434]	41.4311	-2.25114	0.413399	-5.44543	5.16801e-08	5.10619e-07
ENSG00000104332	SFRP1	protein_coding	secreted frizzled related protein 1 [Source:HGNC Symbol;Acc:HGNC:10776]	1307.72	-1.01198	0.070959	-14.2615	3.80355e-46	2.4418e-44
ENSG00000104361	NIPAL2	protein_coding	NIPA like domain containing 2 [Source:HGNC Symbol;Acc:HGNC:25854]	288.78	1.2755	0.384527	3.31707	0.000909657	0.00465571
ENSG00000104375	STK3	protein_coding	serine/threonine kinase 3 [Source:HGNC Symbol;Acc:HGNC:11406]	599.213	1.532	0.152712	10.032	1.10259e-23	3.28321e-22
ENSG00000104413	ESRP1	protein_coding	epithelial splicing regulatory protein 1 [Source:HGNC Symbol;Acc:HGNC:25966]	73.5464	1.21755	0.350287	3.47585	0.000509232	0.00274812
ENSG00000104432	IL7	protein_coding	interleukin 7 [Source:HGNC Symbol;Acc:HGNC:6023]	96.1856	1.61095	0.259395	6.21042	5.28429e-10	6.5733e-09
ENSG00000104447	TRPS1	protein_coding	transcriptional repressor GATA binding 1 [Source:HGNC Symbol;Acc:HGNC:12340]	903.966	1.11401	0.141333	7.88218	3.21712e-15	6.0595e-14
ENSG00000104518	GSDMD	protein_coding	gasdermin D [Source:HGNC Symbol;Acc:HGNC:25697]	14.7997	2.78085	0.642358	4.32913	1.49699e-05	0.000106664
ENSG00000104689	TNFRSF10A	protein_coding	TNF receptor superfamily member 10a [Source:HGNC Symbol;Acc:HGNC:11904]	33.9205	7.55364	1.03854	7.27331	3.50778e-13	5.72188e-12
ENSG00000104722	NEFM	protein_coding	neurofilament medium chain [Source:HGNC Symbol;Acc:HGNC:7734]	5638.74	-1.52938	0.0719256	-21.2633	2.48153e-100	4.53246e-98
ENSG00000104760	FGL1	protein_coding	fibrinogen like 1 [Source:HGNC Symbol;Acc:HGNC:3695]	19.7189	-1.51053	0.385415	-3.91923	8.88332e-05	0.000553176
ENSG00000104808	DHDH	protein_coding	dihydrodiol dehydrogenase [Source:HGNC Symbol;Acc:HGNC:17887]	11.4642	1.63831	0.501746	3.26523	0.00109376	0.00548912
ENSG00000104833	TUBB4A	protein_coding	tubulin beta 4A class IVa [Source:HGNC Symbol;Acc:HGNC:20774]	801.841	-1.19504	0.118008	-10.1267	4.20444e-24	1.29049e-22
ENSG00000104870	FCGRT	protein_coding	Fc fragment of IgG receptor and transporter [Source:HGNC Symbol;Acc:HGNC:3621]	526.181	1.19623	0.13083	9.14341	6.05136e-20	1.4976e-18
ENSG00000104894	CD37	protein_coding	CD37 molecule [Source:HGNC Symbol;Acc:HGNC:1666]	91.4848	1.29808	0.222046	5.84598	5.03602e-09	5.65429e-08
ENSG00000104903	LYL1	protein_coding	LYL1 basic helix-loop-helix family member [Source:HGNC Symbol;Acc:HGNC:6734]	76.2855	-1.10763	0.259094	-4.27501	1.91132e-05	0.000133617
ENSG00000105278	ZFR2	protein_coding	zinc finger RNA binding protein 2 [Source:HGNC Symbol;Acc:HGNC:29189]	49.019	5.6173	0.648473	8.66235	4.62118e-18	1.0386e-16
ENSG00000105327	BBC3	protein_coding	BCL2 binding component 3 [Source:HGNC Symbol;Acc:HGNC:17868]	107.79	1.59434	0.215361	7.40311	1.33034e-13	2.23469e-12
ENSG00000105329	TGFB1	protein_coding	transforming growth factor beta 1 [Source:HGNC Symbol;Acc:HGNC:11766]	244.753	1.23547	0.167625	7.37045	1.70048e-13	2.83808e-12
ENSG00000105409	ATP1A3	protein_coding	ATPase Na+/K+ transporting subunit alpha 3 [Source:HGNC Symbol;Acc:HGNC:801]	6367.1	-1.88599	0.205409	-9.18161	4.24686e-20	1.06216e-18
ENSG00000105464	GRIN2D	protein_coding	glutamate ionotropic receptor NMDA type subunit 2D [Source:HGNC Symbol;Acc:HGNC:4588]	89.1177	1.62152	0.223169	7.26589	3.70584e-13	6.03356e-12
ENSG00000105467	SYNGR4	protein_coding	synaptogyrin 4 [Source:HGNC Symbol;Acc:HGNC:11502]	3.48703	2.24688	0.910331	2.4682	0.0135796	0.0496545
ENSG00000105479	ODAD1	protein_coding	outer dynein arm docking complex subunit 1 [Source:HGNC Symbol;Acc:HGNC:26560]	14.3432	2.41771	0.572365	4.22407	2.39934e-05	0.000164715
ENSG00000105519	CAPS	protein_coding	calcyphosine [Source:HGNC Symbol;Acc:HGNC:1487]	148.922	1.17243	0.288624	4.06214	4.86257e-05	0.000317912
ENSG00000105559	PLEKHA4	protein_coding	pleckstrin homology domain containing A4 [Source:HGNC Symbol;Acc:HGNC:14339]	258.156	2.13335	0.272654	7.82437	5.1019e-15	9.46515e-14
ENSG00000105609	LILRB5	protein_coding	leukocyte immunoglobulin like receptor B5 [Source:HGNC Symbol;Acc:HGNC:6609]	5.29095	-1.6862	0.653775	-2.57917	0.00990383	0.0379194
ENSG00000105639	JAK3	protein_coding	Janus kinase 3 [Source:HGNC Symbol;Acc:HGNC:6193]	31.2659	2.51501	0.294725	8.53339	1.42117e-17	3.1184e-16
ENSG00000105643	ARRDC2	protein_coding	arrestin domain containing 2 [Source:HGNC Symbol;Acc:HGNC:25225]	229.011	1.08074	0.151767	7.12104	1.07114e-12	1.68985e-11
ENSG00000105650	PDE4C	protein_coding	phosphodiesterase 4C [Source:HGNC Symbol;Acc:HGNC:8782]	39.5258	-1.23851	0.395236	-3.1336	0.00172678	0.00824942
ENSG00000105672	ETV2	protein_coding	ETS variant transcription factor 2 [Source:HGNC Symbol;Acc:HGNC:3491]	39.5258	-1.23851	0.395236	-3.1336	0.00172678	0.00824942
ENSG00000105696	TMEM59L	protein_coding	transmembrane protein 59 like [Source:HGNC Symbol;Acc:HGNC:13237]	6.93365	2.03354	0.730385	2.78421	0.00536587	0.0223925
ENSG00000105737	GRIK5	protein_coding	glutamate ionotropic receptor kainate type subunit 5 [Source:HGNC Symbol;Acc:HGNC:4583]	290.706	-1.04465	0.245314	-4.25841	2.05884e-05	0.000142967
ENSG00000105784	RUNDC3B	protein_coding	RUN domain containing 3B [Source:HGNC Symbol;Acc:HGNC:30286]	904.725	-1.00524	0.12292	-8.17799	2.88613e-16	5.80269e-15
ENSG00000105825	TFPI2	protein_coding	tissue factor pathway inhibitor 2 [Source:HGNC Symbol;Acc:HGNC:11761]	205.255	-1.96898	0.167397	-11.7623	6.10324e-32	2.61211e-30
ENSG00000105880	DLX5	protein_coding	distal-less homeobox 5 [Source:HGNC Symbol;Acc:HGNC:2918]	673.449	1.18394	0.133245	8.88543	6.36749e-19	1.49455e-17
ENSG00000105894	PTN	protein_coding	pleiotrophin [Source:HGNC Symbol;Acc:HGNC:9630]	59.0155	-1.54467	0.219346	-7.04217	1.89273e-12	2.92376e-11
ENSG00000105963	ADAP1	protein_coding	ArfGAP with dual PH domains 1 [Source:HGNC Symbol;Acc:HGNC:16486]	1136.46	1.8484	0.0755833	24.4552	4.43404e-132	1.23657e-129
ENSG00000106003	LFNG	protein_coding	LFNG O-fucosylpeptide 3-beta-N-acetylglucosaminyltransferase [Source:HGNC Symbol;Acc:HGNC:6560]	20.1621	-2.32012	0.461295	-5.02958	4.91554e-07	4.32754e-06
ENSG00000106004	HOXA5	protein_coding	homeobox A5 [Source:HGNC Symbol;Acc:HGNC:5106]	80.9203	-1.14418	0.204434	-5.59682	2.18314e-08	2.26851e-07
ENSG00000106012	IQCE	protein_coding	IQ motif containing E [Source:HGNC Symbol;Acc:HGNC:29171]	5.59572	-3.43038	1.23702	-2.7731	0.00555253	0.0230897
ENSG00000106013	ANKRD7	protein_coding	ankyrin repeat domain 7 [Source:HGNC Symbol;Acc:HGNC:18588]	1430.56	1.09265	0.165012	6.62163	3.55248e-11	4.93769e-10
ENSG00000106031	HOXA13	protein_coding	homeobox A13 [Source:HGNC Symbol;Acc:HGNC:5102]	47.9435	1.09562	0.226821	4.83036	1.36289e-06	1.13659e-05
ENSG00000106034	CPED1	protein_coding	cadherin like and PC-esterase domain containing 1 [Source:HGNC Symbol;Acc:HGNC:26159]	41.6157	6.51554	0.858355	7.59073	3.18108e-14	5.60112e-13
ENSG00000106069	CHN2	protein_coding	chimerin 2 [Source:HGNC Symbol;Acc:HGNC:1944]	2786.49	1.16015	0.148343	7.82075	5.25115e-15	9.70733e-14
ENSG00000106078	COBL	protein_coding	cordon-bleu WH2 repeat protein [Source:HGNC Symbol;Acc:HGNC:22199]	103.958	-1.16241	0.188134	-6.17864	6.4655e-10	7.97381e-09
ENSG00000106089	STX1A	protein_coding	syntaxin 1A [Source:HGNC Symbol;Acc:HGNC:11433]	21.4113	-2.00528	0.581445	-3.44878	0.000563116	0.00301071
ENSG00000106105	GARS1	protein_coding	glycyl-tRNA synthetase 1 [Source:HGNC Symbol;Acc:HGNC:4162]	770.08	-1.24459	0.0971243	-12.8144	1.36232e-37	6.83427e-36
ENSG00000106236	NPTX2	protein_coding	neuronal pentraxin 2 [Source:HGNC Symbol;Acc:HGNC:7953]	1879.03	1.19696	0.226868	5.27604	1.32005e-07	1.24407e-06
ENSG00000106484	MEST	protein_coding	mesoderm specific transcript [Source:HGNC Symbol;Acc:HGNC:7028]	1178.5	-4.83135	0.121389	-39.8006	0	0
ENSG00000106701	FSD1L	protein_coding	fibronectin type III and SPRY domain containing 1 like [Source:HGNC Symbol;Acc:HGNC:13753]	73.8384	1.22959	0.393698	3.12317	0.00178913	0.00850647
ENSG00000106785	TRIM14	protein_coding	tripartite motif containing 14 [Source:HGNC Symbol;Acc:HGNC:16283]	601.492	-1.13183	0.142875	-7.92187	2.33959e-15	4.45191e-14
ENSG00000106789	CORO2A	protein_coding	coronin 2A [Source:HGNC Symbol;Acc:HGNC:2255]	382.945	4.24907	0.147409	28.825	1.04329e-182	5.52217e-180
ENSG00000106829	TLE4	protein_coding	TLE family member 4, transcriptional corepressor [Source:HGNC Symbol;Acc:HGNC:11840]	429.043	-1.11613	0.0938893	-11.8877	1.37111e-32	5.96664e-31
ENSG00000107105	ELAVL2	protein_coding	ELAV like RNA binding protein 2 [Source:HGNC Symbol;Acc:HGNC:3313]	2445.62	1.20972	0.107502	11.253	2.23735e-29	8.6609e-28
ENSG00000107147	KCNT1	protein_coding	potassium sodium-activated channel subfamily T member 1 [Source:HGNC Symbol;Acc:HGNC:18865]	643.342	-1.36033	0.0747297	-18.2034	4.85352e-74	5.26698e-72
ENSG00000107282	APBA1	protein_coding	amyloid beta precursor protein binding family A member 1 [Source:HGNC Symbol;Acc:HGNC:578]	630.603	-9.03089	0.592573	-15.2401	1.91486e-52	1.37573e-50
ENSG00000107295	SH3GL2	protein_coding	SH3 domain containing GRB2 like 2, endophilin A1 [Source:HGNC Symbol;Acc:HGNC:10831]	199.589	-1.68312	0.380301	-4.42576	9.61052e-06	7.06916e-05
ENSG00000107562	CXCL12	protein_coding	C-X-C motif chemokine ligand 12 [Source:HGNC Symbol;Acc:HGNC:10672]	2.18941	-3.27305	1.23255	-2.65551	0.00791883	0.0313562
ENSG00000107611	CUBN	protein_coding	cubilin [Source:HGNC Symbol;Acc:HGNC:2548]	42.9284	-6.41237	0.683422	-9.38274	6.42809e-21	1.68744e-19
ENSG00000107807	TLX1	protein_coding	T cell leukemia homeobox 1 [Source:HGNC Symbol;Acc:HGNC:5056]	37.3917	3.41038	0.678629	5.0254	5.02384e-07	4.41839e-06
ENSG00000107819	SFXN3	protein_coding	sideroflexin 3 [Source:HGNC Symbol;Acc:HGNC:16087]	214.483	-3.33148	0.32052	-10.394	2.64071e-25	8.58263e-24
ENSG00000107954	NEURL1	protein_coding	neuralized E3 ubiquitin protein ligase 1 [Source:HGNC Symbol;Acc:HGNC:7761]	140.344	1.14474	0.299442	3.82292	0.000131882	0.000797875
ENSG00000107957	SH3PXD2A	protein_coding	SH3 and PX domains 2A [Source:HGNC Symbol;Acc:HGNC:23664]	119.163	-1.13875	0.293193	-3.88397	0.000102763	0.000633985
ENSG00000107984	DKK1	protein_coding	dickkopf WNT signaling pathway inhibitor 1 [Source:HGNC Symbol;Acc:HGNC:2891]	3268.8	-1.05012	0.0426431	-24.6257	6.70642e-134	1.9114e-131
ENSG00000108001	EBF3	protein_coding	EBF transcription factor 3 [Source:HGNC Symbol;Acc:HGNC:19087]	7450.58	1.3316	0.106235	12.5344	4.83723e-36	2.31901e-34
ENSG00000108684	ASIC2	protein_coding	acid sensing ion channel subunit 2 [Source:HGNC Symbol;Acc:HGNC:99]	385.884	-6.73039	0.27252	-24.6968	1.15645e-134	3.33263e-132
ENSG00000108821	COL1A1	protein_coding	collagen type I alpha 1 chain [Source:HGNC Symbol;Acc:HGNC:2197]	14.6214	-4.42325	1.22799	-3.60201	0.000315766	0.0017796
ENSG00000108846	ABCC3	protein_coding	ATP binding cassette subfamily C member 3 [Source:HGNC Symbol;Acc:HGNC:54]	220.692	1.60546	0.250835	6.40046	1.54911e-10	2.03208e-09
ENSG00000108932	SLC16A6	protein_coding	solute carrier family 16 member 6 [Source:HGNC Symbol;Acc:HGNC:10927]	13.5563	-1.70412	0.629563	-2.70683	0.00679299	0.0274857
ENSG00000109205	ODAM	protein_coding	odontogenic, ameloblast associated [Source:HGNC Symbol;Acc:HGNC:26043]	50.1519	1.55107	0.220743	7.02658	2.1166e-12	3.25987e-11
ENSG00000109625	CPZ	protein_coding	carboxypeptidase Z [Source:HGNC Symbol;Acc:HGNC:2333]	7.09238	-2.30817	0.787529	-2.9309	0.00337976	0.0149586
ENSG00000109705	NKX3-2	protein_coding	NK3 homeobox 2 [Source:HGNC Symbol;Acc:HGNC:951]	8.12018	-1.66374	0.615132	-2.70469	0.00683686	0.0276158
ENSG00000109743	BST1	protein_coding	bone marrow stromal cell antigen 1 [Source:HGNC Symbol;Acc:HGNC:1118]	4.66645	4.46093	0.991306	4.50006	6.79358e-06	5.11312e-05
ENSG00000109956	B3GAT1	protein_coding	beta-1,3-glucuronyltransferase 1 [Source:HGNC Symbol;Acc:HGNC:921]	52.6512	1.29191	0.248255	5.20395	1.951e-07	1.80461e-06
ENSG00000110002	VWA5A	protein_coding	von Willebrand factor A domain containing 5A [Source:HGNC Symbol;Acc:HGNC:6658]	507.025	-5.49858	0.186216	-29.528	1.25989e-191	7.42646e-189
ENSG00000110057	UNC93B1	protein_coding	unc-93 homolog B1, TLR signaling regulator [Source:HGNC Symbol;Acc:HGNC:13481]	3.00623	3.50807	1.30843	2.68113	0.00733729	0.029335
ENSG00000110076	NRXN2	protein_coding	neurexin 2 [Source:HGNC Symbol;Acc:HGNC:8009]	90.7812	1.15903	0.226294	5.12179	3.02648e-07	2.73216e-06
ENSG00000110195	FOLR1	protein_coding	folate receptor alpha [Source:HGNC Symbol;Acc:HGNC:3791]	860.942	-2.65787	0.225218	-11.8013	3.84295e-32	1.65841e-30
ENSG00000110318	CEP126	protein_coding	centrosomal protein 126 [Source:HGNC Symbol;Acc:HGNC:29264]	9.92749	2.62825	0.504799	5.20653	1.92403e-07	1.78221e-06
ENSG00000110324	IL10RA	protein_coding	interleukin 10 receptor subunit alpha [Source:HGNC Symbol;Acc:HGNC:5964]	454.487	1.57466	0.148734	10.5871	3.42096e-26	1.16134e-24
ENSG00000110436	SLC1A2	protein_coding	solute carrier family 1 member 2 [Source:HGNC Symbol;Acc:HGNC:10940]	25.5174	-1.23332	0.498699	-2.47309	0.0133952	0.049098
ENSG00000110619	CARS1	protein_coding	cysteinyl-tRNA synthetase 1 [Source:HGNC Symbol;Acc:HGNC:1493]	52.0365	-1.36202	0.299923	-4.54125	5.59207e-06	4.26326e-05
ENSG00000110628	SLC22A18	protein_coding	solute carrier family 22 member 18 [Source:HGNC Symbol;Acc:HGNC:10964]	2196.07	-1.1651	0.329861	-3.5321	0.000412274	0.00226799
ENSG00000110786	PTPN5	protein_coding	protein tyrosine phosphatase non-receptor type 5 [Source:HGNC Symbol;Acc:HGNC:9657]	41.3664	1.25609	0.304684	4.1226	3.74619e-05	0.000250029
ENSG00000110921	MVK	protein_coding	mevalonate kinase [Source:HGNC Symbol;Acc:HGNC:7530]	13.5629	-3.00259	0.520976	-5.76339	8.24417e-09	8.98407e-08
ENSG00000111087	GLI1	protein_coding	GLI family zinc finger 1 [Source:HGNC Symbol;Acc:HGNC:4317]	468.653	-1.229	0.145935	-8.4215	3.7168e-17	7.85648e-16
ENSG00000111186	WNT5B	protein_coding	Wnt family member 5B [Source:HGNC Symbol;Acc:HGNC:16265]	26.2093	5.67245	0.686336	8.26482	1.39901e-16	2.87062e-15
ENSG00000111199	TRPV4	protein_coding	transient receptor potential cation channel subfamily V member 4 [Source:HGNC Symbol;Acc:HGNC:18083]	13.9366	-2.35008	0.577689	-4.06807	4.74044e-05	0.000311025
ENSG00000111249	CUX2	protein_coding	cut like homeobox 2 [Source:HGNC Symbol;Acc:HGNC:19347]	4.77187	-2.48473	0.899044	-2.76375	0.00571409	0.0236705
ENSG00000111339	ART4	protein_coding	ADP-ribosyltransferase 4 (inactive) (Dombrock blood group) [Source:HGNC Symbol;Acc:HGNC:726]	2521.38	-1.69555	0.07229	-23.4548	1.18174e-121	2.83794e-119
ENSG00000111341	MGP	protein_coding	matrix Gla protein [Source:HGNC Symbol;Acc:HGNC:7060]	25.4103	5.09132	1.82274	2.79323	0.00521853	0.0218762
ENSG00000111348	ARHGDIB	protein_coding	Rho GDP dissociation inhibitor beta [Source:HGNC Symbol;Acc:HGNC:679]	154.005	5.95214	0.254665	23.3724	8.15708e-121	1.92329e-118
ENSG00000111452	ADGRD1	protein_coding	adhesion G protein-coupled receptor D1 [Source:HGNC Symbol;Acc:HGNC:19893]	76.4082	1.10558	0.363167	3.04426	0.00233255	0.0107512
ENSG00000111728	ST8SIA1	protein_coding	ST8 alpha-N-acetyl-neuraminide alpha-2,8-sialyltransferase 1 [Source:HGNC Symbol;Acc:HGNC:10869]	13.4865	-2.60978	0.633374	-4.12044	3.78157e-05	0.000252141
ENSG00000111801	BTN3A3	protein_coding	butyrophilin subfamily 3 member A3 [Source:HGNC Symbol;Acc:HGNC:1140]	183.634	-1.88973	0.172401	-10.9613	5.86701e-28	2.14018e-26
ENSG00000111834	RSPH4A	protein_coding	radial spoke head component 4A [Source:HGNC Symbol;Acc:HGNC:21558]	155.205	2.33049	0.199556	11.6784	1.64412e-31	6.92237e-30
ENSG00000111837	MAK	protein_coding	male germ cell associated kinase [Source:HGNC Symbol;Acc:HGNC:6816]	28.2553	1.74296	0.285129	6.11288	9.78476e-10	1.17926e-08
ENSG00000111859	NEDD9	protein_coding	neural precursor cell expressed, developmentally down-regulated 9 [Source:HGNC Symbol;Acc:HGNC:7733]	45.9892	2.44776	0.287662	8.50913	1.75236e-17	3.81927e-16
ENSG00000111886	GABRR2	protein_coding	gamma-aminobutyric acid type A receptor subunit rho2 [Source:HGNC Symbol;Acc:HGNC:4091]	2184.63	1.32706	0.141333	9.38958	6.02405e-21	1.58458e-19
ENSG00000111913	RIPOR2	protein_coding	RHO family interacting cell polarization regulator 2 [Source:HGNC Symbol;Acc:HGNC:13872]	3.90932	2.43837	0.942121	2.58818	0.00964859	0.0370954
ENSG00000111981	ULBP1	protein_coding	UL16 binding protein 1 [Source:HGNC Symbol;Acc:HGNC:14893]	15.1732	-1.66035	0.458592	-3.62055	0.000293975	0.00166693
ENSG00000112137	PHACTR1	protein_coding	phosphatase and actin regulator 1 [Source:HGNC Symbol;Acc:HGNC:20990]	53.864	-4.87185	0.347311	-14.0274	1.06038e-44	6.56372e-43
ENSG00000112280	COL9A1	protein_coding	collagen type IX alpha 1 chain [Source:HGNC Symbol;Acc:HGNC:2217]	639.122	-2.17062	0.154585	-14.0416	8.67576e-45	5.39603e-43
ENSG00000112530	PACRG	protein_coding	parkin coregulated [Source:HGNC Symbol;Acc:HGNC:19152]	105.749	-8.78359	0.669211	-13.1253	2.35826e-39	1.23813e-37
ENSG00000112539	C6orf118	protein_coding	chromosome 6 open reading frame 118 [Source:HGNC Symbol;Acc:HGNC:21233]	50.4178	2.762	0.326403	8.46195	2.62953e-17	5.63166e-16
ENSG00000112541	PDE10A	protein_coding	phosphodiesterase 10A [Source:HGNC Symbol;Acc:HGNC:8772]	17.8084	1.20547	0.363796	3.3136	0.00092104	0.00470794
ENSG00000112541	PDE10A	protein_coding	phosphodiesterase 10A [Source:HGNC Symbol;Acc:HGNC:8772]	4937.18	1.45159	0.0372121	39.0085	0	0
ENSG00000112559	MDFI	protein_coding	MyoD family inhibitor [Source:HGNC Symbol;Acc:HGNC:6967]	420.37	1.12915	0.294384	3.83564	0.000125239	0.000758928
ENSG00000112715	VEGFA	protein_coding	vascular endothelial growth factor A [Source:HGNC Symbol;Acc:HGNC:12680]	2826.73	-1.21615	0.104446	-11.6438	2.46635e-31	1.03507e-29
ENSG00000112773	TENT5A	protein_coding	terminal nucleotidyltransferase 5A [Source:HGNC Symbol;Acc:HGNC:18345]	634.815	2.35811	0.246896	9.55102	1.2843e-21	3.51366e-20
ENSG00000112837	TBX18	protein_coding	T-box transcription factor 18 [Source:HGNC Symbol;Acc:HGNC:11595]	42.1724	-1.01465	0.408677	-2.48276	0.0130369	0.0480095
ENSG00000112936	C7	protein_coding	complement C7 [Source:HGNC Symbol;Acc:HGNC:1346]	6350.85	4.74549	0.106821	44.4248	0	0
ENSG00000112981	NME5	protein_coding	NME/NM23 family member 5 [Source:HGNC Symbol;Acc:HGNC:7853]	58.9742	1.60165	0.285418	5.6116	2.00463e-08	2.08971e-07
ENSG00000113504	SLC12A7	protein_coding	solute carrier family 12 member 7 [Source:HGNC Symbol;Acc:HGNC:10915]	49.6087	-6.20733	0.59508	-10.4311	1.78824e-25	5.87086e-24
ENSG00000113739	STC2	protein_coding	stanniocalcin 2 [Source:HGNC Symbol;Acc:HGNC:11374]	757.725	-3.40198	0.144758	-23.5012	3.96477e-122	9.79337e-120
ENSG00000113763	UNC5A	protein_coding	unc-5 netrin receptor A [Source:HGNC Symbol;Acc:HGNC:12567]	377.743	-4.29452	0.244132	-17.591	2.88705e-69	2.86891e-67
ENSG00000113805	CNTN3	protein_coding	contactin 3 [Source:HGNC Symbol;Acc:HGNC:2173]	30.5987	1.94662	0.512107	3.80119	0.000144001	0.000864942
ENSG00000114251	WNT5A	protein_coding	Wnt family member 5A [Source:HGNC Symbol;Acc:HGNC:12784]	73.1063	3.39301	0.410806	8.25941	1.46399e-16	2.99922e-15
ENSG00000114315	HES1	protein_coding	hes family bHLH transcription factor 1 [Source:HGNC Symbol;Acc:HGNC:5192]	275.651	3.51685	0.383861	9.1618	5.10396e-20	1.26919e-18
ENSG00000114473	IQCG	protein_coding	IQ motif containing G [Source:HGNC Symbol;Acc:HGNC:25251]	337.819	1.0089	0.133614	7.55088	4.32316e-14	7.48502e-13
ENSG00000114529	C3orf52	protein_coding	chromosome 3 open reading frame 52 [Source:HGNC Symbol;Acc:HGNC:26255]	60.2892	1.65053	0.245088	6.73443	1.64571e-11	2.35298e-10
ENSG00000114670	NEK11	protein_coding	NIMA related kinase 11 [Source:HGNC Symbol;Acc:HGNC:18593]	75.1439	1.78265	0.254068	7.01644	2.27585e-12	3.50098e-11
ENSG00000114757	PEX5L	protein_coding	peroxisomal biogenesis factor 5 like [Source:HGNC Symbol;Acc:HGNC:30024]	136.48	-4.36693	0.382712	-11.4105	3.70663e-30	1.48816e-28
ENSG00000114779	ABHD14B	protein_coding	abhydrolase domain containing 14B [Source:HGNC Symbol;Acc:HGNC:28235]	333.677	1.10753	0.104944	10.5535	4.8939e-26	1.64415e-24
ENSG00000114812	VIPR1	protein_coding	vasoactive intestinal peptide receptor 1 [Source:HGNC Symbol;Acc:HGNC:12694]	18.7618	-2.25404	0.516933	-4.36041	1.29817e-05	9.35e-05
ENSG00000115194	SLC30A3	protein_coding	solute carrier family 30 member 3 [Source:HGNC Symbol;Acc:HGNC:11014]	107.205	-1.65311	0.2166	-7.63206	2.31025e-14	4.12095e-13
ENSG00000115255	REEP6	protein_coding	receptor accessory protein 6 [Source:HGNC Symbol;Acc:HGNC:30078]	131.114	1.07601	0.176385	6.10035	1.0584e-09	1.26968e-08
ENSG00000115257	PCSK4	protein_coding	proprotein convertase subtilisin/kexin type 4 [Source:HGNC Symbol;Acc:HGNC:8746]	38.1953	1.13883	0.381427	2.9857	0.00282928	0.012784
ENSG00000115414	FN1	protein_coding	fibronectin 1 [Source:HGNC Symbol;Acc:HGNC:3778]	5461.84	1.65049	0.0675183	24.445	5.68746e-132	1.56925e-129
ENSG00000115507	OTX1	protein_coding	orthodenticle homeobox 1 [Source:HGNC Symbol;Acc:HGNC:8521]	20.2194	4.57156	0.610528	7.48788	6.99976e-14	1.1889e-12
ENSG00000115596	WNT6	protein_coding	Wnt family member 6 [Source:HGNC Symbol;Acc:HGNC:12785]	23.1213	-2.15119	0.730001	-2.94683	0.00321046	0.0143045
ENSG00000115756	HPCAL1	protein_coding	hippocalcin like 1 [Source:HGNC Symbol;Acc:HGNC:5145]	832.424	-1.54272	0.208988	-7.38186	1.56093e-13	2.6102e-12
ENSG00000115902	SLC1A4	protein_coding	solute carrier family 1 member 4 [Source:HGNC Symbol;Acc:HGNC:10942]	1144	-1.57421	0.138494	-11.3666	6.13281e-30	2.43212e-28
ENSG00000116014	KISS1R	protein_coding	KISS1 receptor [Source:HGNC Symbol;Acc:HGNC:4510]	9.97654	3.38568	0.873374	3.87655	0.000105949	0.000652087
ENSG00000116016	EPAS1	protein_coding	endothelial PAS domain protein 1 [Source:HGNC Symbol;Acc:HGNC:3374]	3475.83	-1.52236	0.107871	-14.1127	3.17241e-45	1.99224e-43
ENSG00000116117	PARD3B	protein_coding	par-3 family cell polarity regulator beta [Source:HGNC Symbol;Acc:HGNC:14446]	194.222	1.40641	0.195093	7.20893	5.63926e-13	9.09577e-12
ENSG00000116147	TNR	protein_coding	tenascin R [Source:HGNC Symbol;Acc:HGNC:11953]	90.3686	-1.74922	0.472181	-3.70455	0.000211765	0.0012334
ENSG00000116183	PAPPA2	protein_coding	pappalysin 2 [Source:HGNC Symbol;Acc:HGNC:14615]	34.2427	-7.36441	1.20706	-6.10111	1.05332e-09	1.26535e-08
ENSG00000116194	ANGPTL1	protein_coding	angiopoietin like 1 [Source:HGNC Symbol;Acc:HGNC:489]	34.5213	4.6993	0.599859	7.834	4.72575e-15	8.79247e-14
ENSG00000116254	CHD5	protein_coding	chromodomain helicase DNA binding protein 5 [Source:HGNC Symbol;Acc:HGNC:16816]	80.9931	-3.65799	0.485127	-7.54028	4.68971e-14	8.09264e-13
ENSG00000116329	OPRD1	protein_coding	opioid receptor delta 1 [Source:HGNC Symbol;Acc:HGNC:8153]	402.736	-2.81299	0.106194	-26.4892	1.29047e-154	4.99549e-152
ENSG00000116544	DLGAP3	protein_coding	DLG associated protein 3 [Source:HGNC Symbol;Acc:HGNC:30368]	153.035	-1.15638	0.219565	-5.26668	1.3891e-07	1.30535e-06
ENSG00000116678	LEPR	protein_coding	leptin receptor [Source:HGNC Symbol;Acc:HGNC:6554]	1494.03	1.63757	0.0915253	17.892	1.3617e-71	1.41835e-69
ENSG00000116711	PLA2G4A	protein_coding	phospholipase A2 group IVA [Source:HGNC Symbol;Acc:HGNC:9035]	6.96431	6.7573	1.14251	5.91446	3.32968e-09	3.80769e-08
ENSG00000116717	GADD45A	protein_coding	growth arrest and DNA damage inducible alpha [Source:HGNC Symbol;Acc:HGNC:4095]	385.594	-1.01809	0.100456	-10.1347	3.87727e-24	1.19148e-22
ENSG00000116774	OLFML3	protein_coding	olfactomedin like 3 [Source:HGNC Symbol;Acc:HGNC:24956]	69.2457	-1.35794	0.221659	-6.12628	8.99578e-10	1.08721e-08
ENSG00000116983	HPCAL4	protein_coding	hippocalcin like 4 [Source:HGNC Symbol;Acc:HGNC:18212]	512.363	-1.39241	0.0732623	-19.0058	1.52641e-80	1.84995e-78
ENSG00000116991	SIPA1L2	protein_coding	signal induced proliferation associated 1 like 2 [Source:HGNC Symbol;Acc:HGNC:23800]	1641.95	-1.21435	0.127429	-9.52964	1.57834e-21	4.28199e-20
ENSG00000117016	RIMS3	protein_coding	regulating synaptic membrane exocytosis 3 [Source:HGNC Symbol;Acc:HGNC:21292]	3332.6	-1.83943	0.0466912	-39.3956	0	0
ENSG00000117154	IGSF21	protein_coding	immunoglobin superfamily member 21 [Source:HGNC Symbol;Acc:HGNC:28246]	5.00392	-6.663	1.22307	-5.44776	5.10075e-08	5.04936e-07
ENSG00000117425	PTCH2	protein_coding	patched 2 [Source:HGNC Symbol;Acc:HGNC:9586]	43.4285	1.08973	0.296565	3.6745	0.000238319	0.00137356
ENSG00000117480	FAAH	protein_coding	fatty acid amide hydrolase [Source:HGNC Symbol;Acc:HGNC:3553]	33.5441	2.77366	0.411037	6.74795	1.49948e-11	2.15102e-10
ENSG00000117595	IRF6	protein_coding	interferon regulatory factor 6 [Source:HGNC Symbol;Acc:HGNC:6121]	65.6483	1.5882	0.201843	7.86848	3.58973e-15	6.74173e-14
ENSG00000117598	PLPPR5	protein_coding	phospholipid phosphatase related 5 [Source:HGNC Symbol;Acc:HGNC:31703]	905.843	-2.99159	0.0820713	-36.4512	6.59392e-291	1.006e-287
ENSG00000117600	PLPPR4	protein_coding	phospholipid phosphatase related 4 [Source:HGNC Symbol;Acc:HGNC:23496]	1182.98	-2.14706	0.0808699	-26.5496	2.59555e-155	1.03566e-152
ENSG00000117899	MESD	protein_coding	mesoderm development LRP chaperone [Source:HGNC Symbol;Acc:HGNC:13520]	1532.21	-1.38293	0.0627719	-22.031	1.45223e-107	2.8534e-105
ENSG00000117971	CHRNB4	protein_coding	cholinergic receptor nicotinic beta 4 subunit [Source:HGNC Symbol;Acc:HGNC:1964]	1585	-2.12025	0.0886055	-23.9291	1.52479e-126	3.9547e-124
ENSG00000118194	TNNT2	protein_coding	troponin T2, cardiac type [Source:HGNC Symbol;Acc:HGNC:11949]	55.2786	-8.05799	0.754071	-10.686	1.184e-26	4.08898e-25
ENSG00000118276	B4GALT6	protein_coding	beta-1,4-galactosyltransferase 6 [Source:HGNC Symbol;Acc:HGNC:929]	1142.88	1.17973	0.122447	9.63466	5.70826e-22	1.58342e-20
ENSG00000118292	C1orf54	protein_coding	chromosome 1 open reading frame 54 [Source:HGNC Symbol;Acc:HGNC:26258]	46.9577	4.61993	0.327115	14.1233	2.72995e-45	1.72273e-43
ENSG00000118307	DNAI7	protein_coding	dynein axonemal intermediate chain 7 [Source:HGNC Symbol;Acc:HGNC:29599]	32.8562	-1.73234	0.429226	-4.03597	5.43766e-05	0.000351962
ENSG00000118473	SGIP1	protein_coding	SH3GL interacting endocytic adaptor 1 [Source:HGNC Symbol;Acc:HGNC:25412]	1578.56	-1.79417	0.0760909	-23.5793	6.2833e-123	1.56696e-120
ENSG00000118785	SPP1	protein_coding	secreted phosphoprotein 1 [Source:HGNC Symbol;Acc:HGNC:11255]	259.816	-5.41122	1.1566	-4.67857	2.88883e-06	2.31249e-05
ENSG00000119042	SATB2	protein_coding	SATB homeobox 2 [Source:HGNC Symbol;Acc:HGNC:21637]	12.0195	2.03358	0.440739	4.61402	3.94962e-06	3.09853e-05
ENSG00000119283	TRIM67	protein_coding	tripartite motif containing 67 [Source:HGNC Symbol;Acc:HGNC:31859]	103.002	-5.74449	0.394944	-14.5451	6.27414e-48	4.19397e-46
ENSG00000119508	NR4A3	protein_coding	nuclear receptor subfamily 4 group A member 3 [Source:HGNC Symbol;Acc:HGNC:7982]	94.7576	1.93224	0.149741	12.9039	4.28039e-38	2.19834e-36
ENSG00000119636	BBOF1	protein_coding	basal body orientation factor 1 [Source:HGNC Symbol;Acc:HGNC:19855]	68.3005	1.11639	0.311045	3.58915	0.000331755	0.00185961
ENSG00000119655	NPC2	protein_coding	NPC intracellular cholesterol transporter 2 [Source:HGNC Symbol;Acc:HGNC:14537]	605.977	1.10831	0.111549	9.93562	2.91371e-23	8.51013e-22
ENSG00000119699	TGFB3	protein_coding	transforming growth factor beta 3 [Source:HGNC Symbol;Acc:HGNC:11769]	126.53	2.48739	0.62627	3.97176	7.13444e-05	0.000451645
ENSG00000119771	KLHL29	protein_coding	kelch like family member 29 [Source:HGNC Symbol;Acc:HGNC:29404]	245.568	-1.47615	0.104592	-14.1134	3.13861e-45	1.9758e-43
ENSG00000119782	FKBP1B	protein_coding	FKBP prolyl isomerase 1B [Source:HGNC Symbol;Acc:HGNC:3712]	348.069	-1.39275	0.103067	-13.5131	1.30926e-41	7.36593e-40
ENSG00000119943	PYROXD2	protein_coding	pyridine nucleotide-disulphide oxidoreductase domain 2 [Source:HGNC Symbol;Acc:HGNC:23517]	27.7642	2.21479	0.719175	3.07963	0.00207256	0.0096913
ENSG00000119973	PRLHR	protein_coding	prolactin releasing hormone receptor [Source:HGNC Symbol;Acc:HGNC:4464]	87.9367	-1.52071	0.153478	-9.90829	3.83142e-23	1.11154e-21
ENSG00000120149	MSX2	protein_coding	msh homeobox 2 [Source:HGNC Symbol;Acc:HGNC:7392]	177.118	1.32558	0.12962	10.2266	1.50681e-24	4.7313e-23
ENSG00000120162	MOB3B	protein_coding	MOB kinase activator 3B [Source:HGNC Symbol;Acc:HGNC:23825]	241.375	1.02366	0.137387	7.45095	9.26727e-14	1.5638e-12
ENSG00000120251	GRIA2	protein_coding	glutamate ionotropic receptor AMPA type subunit 2 [Source:HGNC Symbol;Acc:HGNC:4572]	342.657	-2.89796	0.130637	-22.1833	4.98027e-109	1.01707e-106
ENSG00000120669	SOHLH2	protein_coding	spermatogenesis and oogenesis specific basic helix-loop-helix 2 [Source:HGNC Symbol;Acc:HGNC:26026]	75.1197	1.05107	0.189812	5.53743	3.06937e-08	3.12431e-07
ENSG00000120725	SIL1	protein_coding	SIL1 nucleotide exchange factor [Source:HGNC Symbol;Acc:HGNC:24624]	211.744	1.22739	0.218609	5.61454	1.9709e-08	2.05703e-07
ENSG00000120885	CLU	protein_coding	clusterin [Source:HGNC Symbol;Acc:HGNC:2095]	172.237	-1.25418	0.174422	-7.19049	6.45581e-13	1.03357e-11
ENSG00000121064	SCPEP1	protein_coding	serine carboxypeptidase 1 [Source:HGNC Symbol;Acc:HGNC:29507]	1251.32	1.08006	0.120512	8.96228	3.18026e-19	7.56033e-18
ENSG00000121068	TBX2	protein_coding	T-box transcription factor 2 [Source:HGNC Symbol;Acc:HGNC:11597]	3689.98	1.02635	0.151952	6.75447	1.43354e-11	2.05985e-10
ENSG00000121104	FAM117A	protein_coding	family with sequence similarity 117 member A [Source:HGNC Symbol;Acc:HGNC:24179]	340.154	1.3081	0.156571	8.35469	6.56037e-17	1.36997e-15
ENSG00000121297	TSHZ3	protein_coding	teashirt zinc finger homeobox 3 [Source:HGNC Symbol;Acc:HGNC:30700]	899.749	-1.68637	0.0704352	-23.9422	1.1138e-126	2.91792e-124
ENSG00000121316	PLBD1	protein_coding	phospholipase B domain containing 1 [Source:HGNC Symbol;Acc:HGNC:26215]	19.9983	2.5767	0.447981	5.75179	8.83021e-09	9.58645e-08
ENSG00000121361	KCNJ8	protein_coding	potassium inwardly rectifying channel subfamily J member 8 [Source:HGNC Symbol;Acc:HGNC:6269]	1137.58	1.38596	0.0628461	22.0533	8.88369e-108	1.77236e-105
ENSG00000121440	PDZRN3	protein_coding	PDZ domain containing ring finger 3 [Source:HGNC Symbol;Acc:HGNC:17704]	719.605	-1.14694	0.127987	-8.9614	3.2058e-19	7.61406e-18
ENSG00000121577	POPDC2	protein_coding	popeye domain containing 2 [Source:HGNC Symbol;Acc:HGNC:17648]	635.481	2.73351	0.166476	16.4199	1.37789e-60	1.24087e-58
ENSG00000121578	B4GALT4	protein_coding	beta-1,4-galactosyltransferase 4 [Source:HGNC Symbol;Acc:HGNC:927]	1586.89	1.55535	0.115316	13.4877	1.84813e-41	1.03082e-39
ENSG00000121690	DEPDC7	protein_coding	DEP domain containing 7 [Source:HGNC Symbol;Acc:HGNC:29899]	85.5064	1.26403	0.156704	8.06635	7.24334e-16	1.4157e-14
ENSG00000121851	POLR3GL	protein_coding	RNA polymerase III subunit GL [Source:HGNC Symbol;Acc:HGNC:28466]	487.637	1.08314	0.0930298	11.643	2.49237e-31	1.0443e-29
ENSG00000121900	TMEM54	protein_coding	transmembrane protein 54 [Source:HGNC Symbol;Acc:HGNC:24143]	138.319	-1.33805	0.218352	-6.12797	8.90087e-10	1.07624e-08
ENSG00000121905	HPCA	protein_coding	hippocalcin [Source:HGNC Symbol;Acc:HGNC:5144]	23.1178	-3.81778	0.801924	-4.76077	1.92854e-06	1.57788e-05
ENSG00000121966	CXCR4	protein_coding	C-X-C motif chemokine receptor 4 [Source:HGNC Symbol;Acc:HGNC:2561]	193.049	-4.13138	0.176401	-23.4204	2.65079e-121	6.30743e-119
ENSG00000122012	SV2C	protein_coding	synaptic vesicle glycoprotein 2C [Source:HGNC Symbol;Acc:HGNC:30670]	643.202	-1.68973	0.106434	-15.8758	9.32143e-57	7.60253e-55
ENSG00000122254	HS3ST2	protein_coding	heparan sulfate-glucosamine 3-sulfotransferase 2 [Source:HGNC Symbol;Acc:HGNC:5195]	70.8961	-4.17155	0.406745	-10.2559	1.11279e-24	3.5111e-23
ENSG00000122420	PTGFR	protein_coding	prostaglandin F receptor [Source:HGNC Symbol;Acc:HGNC:9600]	68.8127	-3.72814	0.254434	-14.6527	1.29508e-48	8.74716e-47
ENSG00000122585	NPY	protein_coding	neuropeptide Y [Source:HGNC Symbol;Acc:HGNC:7955]	188.912	-1.56343	0.193026	-8.09962	5.51312e-16	1.08985e-14
ENSG00000122691	TWIST1	protein_coding	twist family bHLH transcription factor 1 [Source:HGNC Symbol;Acc:HGNC:12428]	5909	1.04492	0.0445322	23.4645	9.40571e-122	2.27987e-119
ENSG00000122824	NUDT10	protein_coding	nudix hydrolase 10 [Source:HGNC Symbol;Acc:HGNC:17621]	117.124	-5.29194	0.288524	-18.3414	3.86503e-75	4.32084e-73
ENSG00000123095	BHLHE41	protein_coding	basic helix-loop-helix family member e41 [Source:HGNC Symbol;Acc:HGNC:16617]	18.4587	4.45217	1.02962	4.32411	1.53152e-05	0.000108945
ENSG00000123096	SSPN	protein_coding	sarcospan [Source:HGNC Symbol;Acc:HGNC:11322]	361.003	1.46971	0.120832	12.1632	4.87949e-34	2.18197e-32
ENSG00000123146	ADGRE5	protein_coding	adhesion G protein-coupled receptor E5 [Source:HGNC Symbol;Acc:HGNC:1711]	129.595	1.02092	0.319179	3.19857	0.0013811	0.00676238
ENSG00000123243	ITIH5	protein_coding	inter-alpha-trypsin inhibitor heavy chain 5 [Source:HGNC Symbol;Acc:HGNC:21449]	20.0618	1.82708	0.478667	3.81703	0.000135068	0.000816197
ENSG00000123329	ARHGAP9	protein_coding	Rho GTPase activating protein 9 [Source:HGNC Symbol;Acc:HGNC:14130]	26.1587	-2.47841	0.517896	-4.78554	1.70524e-06	1.40627e-05
ENSG00000123388	HOXC11	protein_coding	homeobox C11 [Source:HGNC Symbol;Acc:HGNC:5123]	85.6114	-1.01577	0.193791	-5.24159	1.59195e-07	1.48575e-06
ENSG00000123572	NRK	protein_coding	Nik related kinase [Source:HGNC Symbol;Acc:HGNC:25391]	15.1341	4.14191	0.784143	5.28209	1.27719e-07	1.20674e-06
ENSG00000123609	NMI	protein_coding	N-myc and STAT interactor [Source:HGNC Symbol;Acc:HGNC:7854]	9.74191	2.7999	0.844297	3.31626	0.000912318	0.00466704
ENSG00000123689	G0S2	protein_coding	G0/G1 switch 2 [Source:HGNC Symbol;Acc:HGNC:30229]	15.2128	2.02022	0.488486	4.13568	3.5391e-05	0.000237
ENSG00000123700	KCNJ2	protein_coding	potassium inwardly rectifying channel subfamily J member 2 [Source:HGNC Symbol;Acc:HGNC:6263]	15.9268	1.58229	0.410024	3.85901	0.000113846	0.000695085
ENSG00000123892	RAB38	protein_coding	RAB38, member RAS oncogene family [Source:HGNC Symbol;Acc:HGNC:9776]	60.4045	1.99591	0.236774	8.4296	3.4684e-17	7.34337e-16
ENSG00000124019	FAM124B	protein_coding	family with sequence similarity 124 member B [Source:HGNC Symbol;Acc:HGNC:26224]	9.21046	2.13694	0.542964	3.9357	8.2955e-05	0.000518564
ENSG00000124126	PREX1	protein_coding	phosphatidylinositol-3,4,5-trisphosphate dependent Rac exchange factor 1 [Source:HGNC Symbol;Acc:HGNC:32594]	253.446	-1.43605	0.278983	-5.14745	2.64047e-07	2.40124e-06
ENSG00000124134	KCNS1	protein_coding	potassium voltage-gated channel modifier subfamily S member 1 [Source:HGNC Symbol;Acc:HGNC:6300]	1.998	3.32925	1.2903	2.58021	0.00987395	0.0378161
ENSG00000124191	TOX2	protein_coding	TOX high mobility group box family member 2 [Source:HGNC Symbol;Acc:HGNC:16095]	369.669	-4.11901	0.208242	-19.7799	4.43285e-87	6.1812e-85
ENSG00000124194	GDAP1L1	protein_coding	ganglioside induced differentiation associated protein 1 like 1 [Source:HGNC Symbol;Acc:HGNC:4213]	308.764	-2.68539	0.133176	-20.1642	2.01984e-90	3.09979e-88
ENSG00000124260	MAGEA10	protein_coding	MAGE family member A10 [Source:HGNC Symbol;Acc:HGNC:6797]	1430.01	-1.19295	0.0886778	-13.4526	2.97183e-41	1.65048e-39
ENSG00000124313	IQSEC2	protein_coding	IQ motif and Sec7 domain ArfGEF 2 [Source:HGNC Symbol;Acc:HGNC:29059]	102.497	1.76863	0.385713	4.58535	4.53217e-06	3.52569e-05
ENSG00000124557	BTN1A1	protein_coding	butyrophilin subfamily 1 member A1 [Source:HGNC Symbol;Acc:HGNC:1135]	27.6522	6.82782	1.00523	6.79232	1.10347e-11	1.59797e-10
ENSG00000124635	H2BC11	protein_coding	H2B clustered histone 11 [Source:HGNC Symbol;Acc:HGNC:4761]	41.7715	-1.40931	0.243973	-5.77651	7.6268e-09	8.34636e-08
ENSG00000124743	KLHL31	protein_coding	kelch like family member 31 [Source:HGNC Symbol;Acc:HGNC:21353]	11.6684	1.87958	0.501015	3.75155	0.000175746	0.00103641
ENSG00000124762	CDKN1A	protein_coding	cyclin dependent kinase inhibitor 1A [Source:HGNC Symbol;Acc:HGNC:1784]	678.234	1.61139	0.0811335	19.861	8.85043e-88	1.28818e-85
ENSG00000124772	CPNE5	protein_coding	copine 5 [Source:HGNC Symbol;Acc:HGNC:2318]	8.40016	-1.75329	0.647828	-2.70642	0.00680135	0.0275019
ENSG00000124788	ATXN1	protein_coding	ataxin 1 [Source:HGNC Symbol;Acc:HGNC:10548]	230.192	-1.74446	0.218631	-7.97899	1.47535e-15	2.85131e-14
ENSG00000124839	RAB17	protein_coding	RAB17, member RAS oncogene family [Source:HGNC Symbol;Acc:HGNC:16523]	3.24603	-3.75259	1.45922	-2.57165	0.0101216	0.0386278
ENSG00000125046	SSUH2	protein_coding	ssu-2 homolog [Source:HGNC Symbol;Acc:HGNC:24809]	33.0184	-1.12096	0.340887	-3.28836	0.00100775	0.00510088
ENSG00000125170	DOK4	protein_coding	docking protein 4 [Source:HGNC Symbol;Acc:HGNC:19868]	7639.61	-1.20426	0.146047	-8.24569	1.64215e-16	3.34046e-15
ENSG00000125355	TMEM255A	protein_coding	transmembrane protein 255A [Source:HGNC Symbol;Acc:HGNC:26086]	35.4324	1.58244	0.412353	3.83758	0.000124251	0.000753819
ENSG00000125378	BMP4	protein_coding	bone morphogenetic protein 4 [Source:HGNC Symbol;Acc:HGNC:1071]	33.3872	3.03615	1.14569	2.65005	0.00804788	0.031804
ENSG00000125384	PTGER2	protein_coding	prostaglandin E receptor 2 [Source:HGNC Symbol;Acc:HGNC:9594]	2832.43	4.36349	0.0714401	61.079	0	0
ENSG00000125398	SOX9	protein_coding	SRY-box transcription factor 9 [Source:HGNC Symbol;Acc:HGNC:11204]	126.718	1.28029	0.132846	9.63742	5.5567e-22	1.54303e-20
ENSG00000125430	HS3ST3B1	protein_coding	heparan sulfate-glucosamine 3-sulfotransferase 3B1 [Source:HGNC Symbol;Acc:HGNC:5198]	16.4068	-2.85285	0.492585	-5.79159	6.97219e-09	7.69165e-08
ENSG00000125637	PSD4	protein_coding	pleckstrin and Sec7 domain containing 4 [Source:HGNC Symbol;Acc:HGNC:19096]	21.9267	1.20911	0.451483	2.67809	0.0074043	0.0295625
ENSG00000125675	GRIA3	protein_coding	glutamate ionotropic receptor AMPA type subunit 3 [Source:HGNC Symbol;Acc:HGNC:4573]	56.1108	1.42939	0.255309	5.59865	2.16025e-08	2.24742e-07
ENSG00000125814	NAPB	protein_coding	NSF attachment protein beta [Source:HGNC Symbol;Acc:HGNC:15751]	696.035	-1.08186	0.108696	-9.95308	2.44502e-23	7.18166e-22
ENSG00000125848	FLRT3	protein_coding	fibronectin leucine rich transmembrane protein 3 [Source:HGNC Symbol;Acc:HGNC:3762]	822.067	1.2893	0.0805587	16.0044	1.18989e-57	1.00524e-55
ENSG00000125878	TCF15	protein_coding	transcription factor 15 [Source:HGNC Symbol;Acc:HGNC:11627]	40.6896	-1.76225	0.285752	-6.16708	6.95635e-10	8.525e-09
ENSG00000125966	MMP24	protein_coding	matrix metallopeptidase 24 [Source:HGNC Symbol;Acc:HGNC:7172]	1193.29	-2.71837	0.0982869	-27.6575	2.26931e-168	1.05101e-165
ENSG00000126106	TMEM53	protein_coding	transmembrane protein 53 [Source:HGNC Symbol;Acc:HGNC:26186]	111.648	1.42189	0.24462	5.81264	6.14969e-09	6.81617e-08
ENSG00000126218	F10	protein_coding	coagulation factor X [Source:HGNC Symbol;Acc:HGNC:3528]	193.45	1.76446	0.162208	10.8778	1.4713e-27	5.27068e-26
ENSG00000126259	KIRREL2	protein_coding	kirre like nephrin family adhesion molecule 2 [Source:HGNC Symbol;Acc:HGNC:18816]	80.5379	-1.166	0.178917	-6.51699	7.17321e-11	9.66966e-10
ENSG00000126453	BCL2L12	protein_coding	BCL2 like 12 [Source:HGNC Symbol;Acc:HGNC:13787]	302.314	1.81342	0.202461	8.9569	3.33944e-19	7.90974e-18
ENSG00000126458	RRAS	protein_coding	RAS related [Source:HGNC Symbol;Acc:HGNC:10447]	111.395	1.34411	0.232816	5.77327	7.77466e-09	8.50458e-08
ENSG00000126500	FLRT1	protein_coding	fibronectin leucine rich transmembrane protein 1 [Source:HGNC Symbol;Acc:HGNC:3760]	291.364	2.60776	0.174815	14.9173	2.54379e-50	1.77354e-48
ENSG00000126561	STAT5A	protein_coding	signal transducer and activator of transcription 5A [Source:HGNC Symbol;Acc:HGNC:11366]	24.7465	-6.45904	0.848524	-7.61209	2.697e-14	4.77145e-13
ENSG00000126790	L3HYPDH	protein_coding	trans-L-3-hydroxyproline dehydratase [Source:HGNC Symbol;Acc:HGNC:20488]	130.153	1.11149	0.159954	6.94885	3.68273e-12	5.55645e-11
ENSG00000126803	HSPA2	protein_coding	heat shock protein family A (Hsp70) member 2 [Source:HGNC Symbol;Acc:HGNC:5235]	222.652	1.59002	0.202905	7.8363	4.64034e-15	8.64596e-14
ENSG00000126870	DYNC2I1	protein_coding	dynein 2 intermediate chain 1 [Source:HGNC Symbol;Acc:HGNC:21862]	1034.09	1.07374	0.146446	7.33198	2.26771e-13	3.74382e-12
ENSG00000126947	ARMCX1	protein_coding	armadillo repeat containing X-linked 1 [Source:HGNC Symbol;Acc:HGNC:18073]	177.607	6.43153	0.364125	17.663	8.08922e-70	8.10046e-68
ENSG00000127124	HIVEP3	protein_coding	HIVEP zinc finger 3 [Source:HGNC Symbol;Acc:HGNC:13561]	217.798	-1.17922	0.186713	-6.31569	2.6896e-10	3.45334e-09
ENSG00000127252	PLAAT1	protein_coding	phospholipase A and acyltransferase 1 [Source:HGNC Symbol;Acc:HGNC:14922]	25.7467	1.21056	0.41818	2.89484	0.00379347	0.0165413
ENSG00000127418	FGFRL1	protein_coding	fibroblast growth factor receptor like 1 [Source:HGNC Symbol;Acc:HGNC:3693]	244.103	4.63255	0.194177	23.8573	8.50179e-126	2.18319e-123
ENSG00000127507	ADGRE2	protein_coding	adhesion G protein-coupled receptor E2 [Source:HGNC Symbol;Acc:HGNC:3337]	19.2152	1.80506	0.565308	3.19306	0.00140775	0.00687336
ENSG00000127528	KLF2	protein_coding	Kruppel like factor 2 [Source:HGNC Symbol;Acc:HGNC:6347]	20.6628	6.23036	1.10786	5.6238	1.86803e-08	1.95439e-07
ENSG00000127824	TUBA4A	protein_coding	tubulin alpha 4a [Source:HGNC Symbol;Acc:HGNC:12407]	57.8293	-2.40364	0.273978	-8.77309	1.73831e-18	3.98275e-17
ENSG00000127863	TNFRSF19	protein_coding	TNF receptor superfamily member 19 [Source:HGNC Symbol;Acc:HGNC:11915]	154.252	-3.67042	0.297621	-12.3325	6.05195e-35	2.80793e-33
ENSG00000127990	SGCE	protein_coding	sarcoglycan epsilon [Source:HGNC Symbol;Acc:HGNC:10808]	1068.39	-1.05345	0.0879002	-11.9846	4.27931e-33	1.8748e-31
ENSG00000128016	ZFP36	protein_coding	ZFP36 ring finger protein [Source:HGNC Symbol;Acc:HGNC:12862]	98.0535	1.3748	0.269048	5.10988	3.22371e-07	2.8991e-06
ENSG00000128052	KDR	protein_coding	kinase insert domain receptor [Source:HGNC Symbol;Acc:HGNC:6307]	8.25066	1.62797	0.628454	2.59043	0.00958555	0.0369023
ENSG00000128165	ADM2	protein_coding	adrenomedullin 2 [Source:HGNC Symbol;Acc:HGNC:28898]	168.436	-2.88533	0.213887	-13.49	1.79093e-41	1.00107e-39
ENSG00000128272	ATF4	protein_coding	activating transcription factor 4 [Source:HGNC Symbol;Acc:HGNC:786]	4871.89	-1.20695	0.0502882	-24.0008	2.73057e-127	7.37709e-125
ENSG00000128283	CDC42EP1	protein_coding	CDC42 effector protein 1 [Source:HGNC Symbol;Acc:HGNC:17014]	27.6563	-2.07944	0.461848	-4.50243	6.71802e-06	5.06213e-05
ENSG00000128335	APOL2	protein_coding	apolipoprotein L2 [Source:HGNC Symbol;Acc:HGNC:619]	171.3	1.05541	0.197025	5.35674	8.47388e-08	8.15504e-07
ENSG00000128340	RAC2	protein_coding	Rac family small GTPase 2 [Source:HGNC Symbol;Acc:HGNC:9802]	37.7098	-4.15895	0.507873	-8.18895	2.63507e-16	5.30203e-15
ENSG00000128342	LIF	protein_coding	LIF interleukin 6 family cytokine [Source:HGNC Symbol;Acc:HGNC:6596]	25.8461	1.39194	0.465693	2.98896	0.00279928	0.0126611
ENSG00000128487	SPECC1	protein_coding	sperm antigen with calponin homology and coiled-coil domains 1 [Source:HGNC Symbol;Acc:HGNC:30615]	1015.66	-1.32694	0.350501	-3.78583	0.000153196	0.000915084
ENSG00000128564	VGF	protein_coding	VGF nerve growth factor inducible [Source:HGNC Symbol;Acc:HGNC:12684]	8072.88	-1.67321	0.222359	-7.52482	5.27914e-14	9.09162e-13
ENSG00000128594	LRRC4	protein_coding	leucine rich repeat containing 4 [Source:HGNC Symbol;Acc:HGNC:15586]	293.927	-1.79538	0.219776	-8.16917	3.10515e-16	6.21894e-15
ENSG00000128604	IRF5	protein_coding	interferon regulatory factor 5 [Source:HGNC Symbol;Acc:HGNC:6120]	25.5955	-1.05006	0.312679	-3.35828	0.000784301	0.00406751
ENSG00000128606	LRRC17	protein_coding	leucine rich repeat containing 17 [Source:HGNC Symbol;Acc:HGNC:16895]	29.4846	2.43209	0.353964	6.871	6.37518e-12	9.40004e-11
ENSG00000128652	HOXD3	protein_coding	homeobox D3 [Source:HGNC Symbol;Acc:HGNC:5137]	165.463	1.56679	0.206457	7.58896	3.22492e-14	5.66338e-13
ENSG00000128655	PDE11A	protein_coding	phosphodiesterase 11A [Source:HGNC Symbol;Acc:HGNC:8773]	342.404	1.30102	0.202209	6.43404	1.2426e-10	1.64011e-09
ENSG00000128692	EIF2S2P4	processed_pseudogene	eukaryotic translation initiation factor 2 subunit 2 beta pseudogene 4 [Source:HGNC Symbol;Acc:HGNC:37626]	311.011	-1.03529	0.272556	-3.79846	0.000145601	0.000874346
ENSG00000128714	HOXD13	protein_coding	homeobox D13 [Source:HGNC Symbol;Acc:HGNC:5136]	681.68	1.39385	0.0740483	18.8235	4.84497e-79	5.79074e-77
ENSG00000128739	SNRPN	protein_coding	small nuclear ribonucleoprotein polypeptide N [Source:HGNC Symbol;Acc:HGNC:11164]	3822.26	-1.03603	0.0530037	-19.5464	4.42445e-85	5.85473e-83
ENSG00000128849	CGNL1	protein_coding	cingulin like 1 [Source:HGNC Symbol;Acc:HGNC:25931]	1116.95	2.28828	0.0823209	27.797	4.7093e-170	2.22073e-167
ENSG00000128872	TMOD2	protein_coding	tropomodulin 2 [Source:HGNC Symbol;Acc:HGNC:11872]	3036.81	-1.761	0.091784	-19.1864	4.80934e-82	6.02585e-80
ENSG00000128965	CHAC1	protein_coding	ChaC glutathione specific gamma-glutamylcyclotransferase 1 [Source:HGNC Symbol;Acc:HGNC:28680]	550.401	-4.9368	0.212185	-23.2665	9.69198e-120	2.26461e-117
ENSG00000129009	ISLR	protein_coding	immunoglobulin superfamily containing leucine rich repeat [Source:HGNC Symbol;Acc:HGNC:6133]	318.591	-1.63832	0.211237	-7.75586	8.77472e-15	1.59931e-13
ENSG00000129159	KCNC1	protein_coding	potassium voltage-gated channel subfamily C member 1 [Source:HGNC Symbol;Acc:HGNC:6233]	798.282	-1.09952	0.159892	-6.87665	6.12744e-12	9.07085e-11
ENSG00000129250	KIF1C	protein_coding	kinesin family member 1C [Source:HGNC Symbol;Acc:HGNC:6317]	1326.71	1.70148	0.133153	12.7784	2.16374e-37	1.07301e-35
ENSG00000129422	MTUS1	protein_coding	microtubule associated scaffold protein 1 [Source:HGNC Symbol;Acc:HGNC:29789]	442.51	-1.38095	0.205006	-6.73615	1.62637e-11	2.3279e-10
ENSG00000129474	AJUBA	protein_coding	ajuba LIM protein [Source:HGNC Symbol;Acc:HGNC:20250]	339.24	1.68541	0.165837	10.1631	2.89833e-24	9.00251e-23
ENSG00000129680	MAP7D3	protein_coding	MAP7 domain containing 3 [Source:HGNC Symbol;Acc:HGNC:25742]	745.609	1.07274	0.126558	8.47627	2.32519e-17	5.00465e-16
ENSG00000129946	SHC2	protein_coding	SHC adaptor protein 2 [Source:HGNC Symbol;Acc:HGNC:29869]	213.614	-1.18138	0.259077	-4.55997	5.11604e-06	3.93038e-05
ENSG00000129993	CBFA2T3	protein_coding	CBFA2/RUNX1 partner transcriptional co-repressor 3 [Source:HGNC Symbol;Acc:HGNC:1537]	83.7688	3.21091	0.330428	9.71743	2.54109e-22	7.14037e-21
ENSG00000130038	CRACR2A	protein_coding	calcium release activated channel regulator 2A [Source:HGNC Symbol;Acc:HGNC:28657]	47.588	4.03244	0.409421	9.84912	6.91454e-23	1.9882e-21
ENSG00000130054	NALF2	protein_coding	NALCN channel auxiliary factor 2 [Source:HGNC Symbol;Acc:HGNC:30701]	130.887	-1.12945	0.138165	-8.17464	2.96741e-16	5.95227e-15
ENSG00000130158	DOCK6	protein_coding	dedicator of cytokinesis 6 [Source:HGNC Symbol;Acc:HGNC:19189]	788.067	1.21753	0.202849	6.00215	1.94724e-09	2.28111e-08
ENSG00000130208	APOC1	protein_coding	apolipoprotein C1 [Source:HGNC Symbol;Acc:HGNC:607]	26.2968	1.53558	0.417172	3.68094	0.000232379	0.00134201
ENSG00000130222	GADD45G	protein_coding	growth arrest and DNA damage inducible gamma [Source:HGNC Symbol;Acc:HGNC:4097]	10.76	-1.33091	0.418096	-3.18326	0.00145628	0.00709564
ENSG00000130226	DPP6	protein_coding	dipeptidyl peptidase like 6 [Source:HGNC Symbol;Acc:HGNC:3010]	1167.9	-7.42802	0.244685	-30.3575	1.99956e-202	1.32976e-199
ENSG00000130270	ATP8B3	protein_coding	ATPase phospholipid transporting 8B3 [Source:HGNC Symbol;Acc:HGNC:13535]	159.311	1.34499	0.141136	9.52975	1.57655e-21	4.28162e-20
ENSG00000130287	NCAN	protein_coding	neurocan [Source:HGNC Symbol;Acc:HGNC:2465]	546.822	-3.07309	0.225069	-13.654	1.9112e-42	1.09909e-40
ENSG00000130294	KIF1A	protein_coding	kinesin family member 1A [Source:HGNC Symbol;Acc:HGNC:888]	6808.17	-3.11449	0.167752	-18.566	6.05037e-77	6.97432e-75
ENSG00000130303	BST2	protein_coding	bone marrow stromal cell antigen 2 [Source:HGNC Symbol;Acc:HGNC:1119]	10.1515	3.78325	0.810567	4.66741	3.05019e-06	2.43564e-05
ENSG00000130475	FCHO1	protein_coding	FCH and mu domain containing endocytic adaptor 1 [Source:HGNC Symbol;Acc:HGNC:29002]	130.221	-1.18892	0.283069	-4.20012	2.66772e-05	0.000181887
ENSG00000130477	UNC13A	protein_coding	unc-13 homolog A [Source:HGNC Symbol;Acc:HGNC:23150]	2978.89	-1.08258	0.123361	-8.77569	1.69857e-18	3.90206e-17
ENSG00000130487	KLHDC7B	protein_coding	kelch domain containing 7B [Source:HGNC Symbol;Acc:HGNC:25145]	32.2421	-5.25249	1.21522	-4.32225	1.54449e-05	0.000109778
ENSG00000130529	TRPM4	protein_coding	transient receptor potential cation channel subfamily M member 4 [Source:HGNC Symbol;Acc:HGNC:17993]	164.775	1.14678	0.202854	5.65323	1.5746e-08	1.6635e-07
ENSG00000130540	SULT4A1	protein_coding	sulfotransferase family 4A member 1 [Source:HGNC Symbol;Acc:HGNC:14903]	183.163	-1.0338	0.155192	-6.66145	2.71134e-11	3.81559e-10
ENSG00000130558	OLFM1	protein_coding	olfactomedin 1 [Source:HGNC Symbol;Acc:HGNC:17187]	1447.19	-1.21774	0.0721101	-16.8872	5.59023e-64	5.19671e-62
ENSG00000130600	H19	lncRNA	H19 imprinted maternally expressed transcript [Source:HGNC Symbol;Acc:HGNC:4713]	484.6	1.97721	0.24809	7.96975	1.59001e-15	3.06378e-14
ENSG00000130649	CYP2E1	protein_coding	cytochrome P450 family 2 subfamily E member 1 [Source:HGNC Symbol;Acc:HGNC:2631]	8.04978	2.81205	1.05897	2.65546	0.00792007	0.0313563
ENSG00000130700	GATA5	protein_coding	GATA binding protein 5 [Source:HGNC Symbol;Acc:HGNC:15802]	1.57593	-4.0149	1.45515	-2.75909	0.00579633	0.0239576
ENSG00000130707	ASS1	protein_coding	argininosuccinate synthase 1 [Source:HGNC Symbol;Acc:HGNC:758]	104.637	-5.3	0.619354	-8.55731	1.15536e-17	2.55896e-16
ENSG00000130711	PRDM12	protein_coding	PR/SET domain 12 [Source:HGNC Symbol;Acc:HGNC:13997]	3.9368	-2.89731	0.923633	-3.13686	0.00170766	0.00816552
ENSG00000130762	ARHGEF16	protein_coding	Rho guanine nucleotide exchange factor 16 [Source:HGNC Symbol;Acc:HGNC:15515]	36.209	-2.14971	0.377104	-5.70056	1.19414e-08	1.27716e-07
ENSG00000130766	SESN2	protein_coding	sestrin 2 [Source:HGNC Symbol;Acc:HGNC:20746]	520.864	-1.1628	0.114875	-10.1223	4.39961e-24	1.3488e-22
ENSG00000130768	SMPDL3B	protein_coding	sphingomyelin phosphodiesterase acid like 3B [Source:HGNC Symbol;Acc:HGNC:21416]	24.0469	2.68469	0.371413	7.22833	4.88956e-13	7.91609e-12
ENSG00000130775	THEMIS2	protein_coding	thymocyte selection associated family member 2 [Source:HGNC Symbol;Acc:HGNC:16839]	112.507	1.20898	0.277506	4.35659	1.32106e-05	9.50957e-05
ENSG00000130813	SHFL	protein_coding	shiftless antiviral inhibitor of ribosomal frameshifting [Source:HGNC Symbol;Acc:HGNC:25649]	70.1948	1.20751	0.280569	4.30379	1.679e-05	0.000118462
ENSG00000130962	PRRG1	protein_coding	proline rich and Gla domain 1 [Source:HGNC Symbol;Acc:HGNC:9469]	292.222	-1.41414	0.160871	-8.79051	1.48876e-18	3.42614e-17
ENSG00000131015	ULBP2	protein_coding	UL16 binding protein 2 [Source:HGNC Symbol;Acc:HGNC:14894]	10.3484	-2.79561	0.667559	-4.18781	2.81657e-05	0.000191181
ENSG00000131016	AKAP12	protein_coding	A-kinase anchoring protein 12 [Source:HGNC Symbol;Acc:HGNC:370]	3898.62	-2.09324	0.0785538	-26.6473	1.92467e-156	8.05132e-154
ENSG00000131080	EDA2R	protein_coding	ectodysplasin A2 receptor [Source:HGNC Symbol;Acc:HGNC:17756]	225.258	1.3753	0.118132	11.642	2.51904e-31	1.05377e-29
ENSG00000131400	NAPSA	protein_coding	napsin A aspartic peptidase [Source:HGNC Symbol;Acc:HGNC:13395]	7.67579	1.63903	0.662084	2.47556	0.0133029	0.0488218
ENSG00000131634	TMEM204	protein_coding	transmembrane protein 204 [Source:HGNC Symbol;Acc:HGNC:14158]	20.9776	-2.19467	0.500706	-4.38315	1.16974e-05	8.48623e-05
ENSG00000131711	MAP1B	protein_coding	microtubule associated protein 1B [Source:HGNC Symbol;Acc:HGNC:6836]	17490.4	-1.01488	0.0661693	-15.3376	4.28569e-53	3.15777e-51
ENSG00000131724	IL13RA1	protein_coding	interleukin 13 receptor subunit alpha 1 [Source:HGNC Symbol;Acc:HGNC:5974]	249.075	1.48067	0.197221	7.50765	6.01968e-14	1.03122e-12
ENSG00000131771	PPP1R1B	protein_coding	protein phosphatase 1 regulatory inhibitor subunit 1B [Source:HGNC Symbol;Acc:HGNC:9287]	12.205	-1.20829	0.440974	-2.74006	0.00614287	0.0251971
ENSG00000131788	PIAS3	protein_coding	protein inhibitor of activated STAT 3 [Source:HGNC Symbol;Acc:HGNC:16861]	1707.15	1.11643	0.0847565	13.1722	1.26779e-39	6.75181e-38
ENSG00000131871	SELENOS	protein_coding	selenoprotein S [Source:HGNC Symbol;Acc:HGNC:30396]	963.821	-1.41148	0.0888743	-15.8817	8.48189e-57	6.93963e-55
ENSG00000131873	CHSY1	protein_coding	chondroitin sulfate synthase 1 [Source:HGNC Symbol;Acc:HGNC:17198]	4308.81	-1.59239	0.0859543	-18.526	1.27364e-76	1.46164e-74
ENSG00000132016	BRME1	protein_coding	break repair meiotic recombinase recruitment factor 1 [Source:HGNC Symbol;Acc:HGNC:28153]	176.952	-1.41558	0.194863	-7.2645	3.74428e-13	6.09232e-12
ENSG00000132031	MATN3	protein_coding	matrilin 3 [Source:HGNC Symbol;Acc:HGNC:6909]	110.13	-1.36714	0.190605	-7.17261	7.35795e-13	1.17149e-11
ENSG00000132109	TRIM21	protein_coding	tripartite motif containing 21 [Source:HGNC Symbol;Acc:HGNC:11312]	56.0347	3.24945	0.377506	8.60766	7.45644e-18	1.66572e-16
ENSG00000132164	SLC6A11	protein_coding	solute carrier family 6 member 11 [Source:HGNC Symbol;Acc:HGNC:11044]	194.832	-5.59082	0.28102	-19.8947	4.52071e-88	6.66189e-86
ENSG00000132199	ENOSF1	protein_coding	enolase superfamily member 1 [Source:HGNC Symbol;Acc:HGNC:30365]	671.593	1.38765	0.107885	12.8623	7.3375e-38	3.72418e-36
ENSG00000132205	EMILIN2	protein_coding	elastin microfibril interfacer 2 [Source:HGNC Symbol;Acc:HGNC:19881]	118.922	-1.32952	0.163337	-8.13974	3.96122e-16	7.8787e-15
ENSG00000132256	TRIM5	protein_coding	tripartite motif containing 5 [Source:HGNC Symbol;Acc:HGNC:16276]	43.468	1.08372	0.37126	2.91902	0.00351133	0.0154604
ENSG00000132334	PTPRE	protein_coding	protein tyrosine phosphatase receptor type E [Source:HGNC Symbol;Acc:HGNC:9669]	118.069	-2.25616	0.407206	-5.54059	3.01447e-08	3.07165e-07
ENSG00000132386	SERPINF1	protein_coding	serpin family F member 1 [Source:HGNC Symbol;Acc:HGNC:8824]	2042.86	5.02882	0.0934069	53.8377	0	0
ENSG00000132429	POPDC3	protein_coding	popeye domain containing 3 [Source:HGNC Symbol;Acc:HGNC:17649]	376.701	-1.16535	0.112761	-10.3346	4.91245e-25	1.57295e-23
ENSG00000132692	BCAN	protein_coding	brevican [Source:HGNC Symbol;Acc:HGNC:23059]	144.703	-1.43245	0.17658	-8.11219	4.97157e-16	9.84296e-15
ENSG00000132718	SYT11	protein_coding	synaptotagmin 11 [Source:HGNC Symbol;Acc:HGNC:19239]	7533.03	-1.00943	0.0561415	-17.98	2.7941e-72	2.93392e-70
ENSG00000132821	VSTM2L	protein_coding	V-set and transmembrane domain containing 2 like [Source:HGNC Symbol;Acc:HGNC:16096]	194.208	-3.60039	0.218498	-16.4779	5.29083e-61	4.78129e-59
ENSG00000132825	PPP1R3D	protein_coding	protein phosphatase 1 regulatory subunit 3D [Source:HGNC Symbol;Acc:HGNC:9294]	135.201	1.20121	0.146065	8.22378	1.97191e-16	3.99247e-15
ENSG00000132854	KANK4	protein_coding	KN motif and ankyrin repeat domains 4 [Source:HGNC Symbol;Acc:HGNC:27263]	12.6768	-5.04506	1.02979	-4.8991	9.62781e-07	8.20055e-06
ENSG00000132872	SYT4	protein_coding	synaptotagmin 4 [Source:HGNC Symbol;Acc:HGNC:11512]	1683.18	-3.01165	0.105345	-28.5885	9.3395e-180	4.65826e-177
ENSG00000132938	MTUS2	protein_coding	microtubule associated scaffold protein 2 [Source:HGNC Symbol;Acc:HGNC:20595]	21.5544	-2.58174	0.627876	-4.11186	3.92486e-05	0.000260761
ENSG00000132975	GPR12	protein_coding	G protein-coupled receptor 12 [Source:HGNC Symbol;Acc:HGNC:4466]	8.96548	-6.77471	1.20446	-5.62471	1.85824e-08	1.94493e-07
ENSG00000133019	CHRM3	protein_coding	cholinergic receptor muscarinic 3 [Source:HGNC Symbol;Acc:HGNC:1952]	420.079	-1.41283	0.155364	-9.09365	9.57719e-20	2.34113e-18
ENSG00000133083	DCLK1	protein_coding	doublecortin like kinase 1 [Source:HGNC Symbol;Acc:HGNC:2700]	1055.97	-1.06742	0.0954663	-11.1812	5.04283e-29	1.93192e-27
ENSG00000133121	STARD13	protein_coding	StAR related lipid transfer domain containing 13 [Source:HGNC Symbol;Acc:HGNC:19164]	86.3254	-1.58913	0.335752	-4.73304	2.21187e-06	1.79834e-05
ENSG00000133424	LARGE1	protein_coding	LARGE xylosyl- and glucuronyltransferase 1 [Source:HGNC Symbol;Acc:HGNC:6511]	91.1019	-3.09806	0.304916	-10.1604	2.97993e-24	9.2449e-23
ENSG00000133454	MYO18B	protein_coding	myosin XVIIIB [Source:HGNC Symbol;Acc:HGNC:18150]	21.9287	-1.62548	0.452616	-3.59129	0.000329042	0.00184599
ENSG00000133665	DYDC2	protein_coding	DPY30 domain containing 2 [Source:HGNC Symbol;Acc:HGNC:23468]	51.7591	2.73064	0.271137	10.071	7.41827e-24	2.23461e-22
ENSG00000133937	GSC	protein_coding	goosecoid homeobox [Source:HGNC Symbol;Acc:HGNC:4612]	25.0834	1.00299	0.292614	3.4277	0.000608724	0.00323323
ENSG00000133958	UNC79	protein_coding	unc-79 homolog, NALCN channel complex subunit [Source:HGNC Symbol;Acc:HGNC:19966]	1381.01	-1.18896	0.052884	-22.4824	6.17704e-112	1.32403e-109
ENSG00000133985	TTC9	protein_coding	tetratricopeptide repeat domain 9 [Source:HGNC Symbol;Acc:HGNC:20267]	280.015	-1.55949	0.111422	-13.9963	1.64269e-44	1.00959e-42
ENSG00000134013	LOXL2	protein_coding	lysyl oxidase like 2 [Source:HGNC Symbol;Acc:HGNC:6666]	828.721	1.65936	0.160436	10.3428	4.51049e-25	1.44962e-23
ENSG00000134107	BHLHE40	protein_coding	basic helix-loop-helix family member e40 [Source:HGNC Symbol;Acc:HGNC:1046]	344.945	1.33615	0.384384	3.47609	0.000508774	0.00274622
ENSG00000134115	CNTN6	protein_coding	contactin 6 [Source:HGNC Symbol;Acc:HGNC:2176]	10.4979	-2.48295	0.50956	-4.87274	1.10058e-06	9.2768e-06
ENSG00000134250	NOTCH2	protein_coding	notch receptor 2 [Source:HGNC Symbol;Acc:HGNC:7882]	5356.58	1.44637	0.0503339	28.7355	1.37612e-181	7.13819e-179
ENSG00000134317	GRHL1	protein_coding	grainyhead like transcription factor 1 [Source:HGNC Symbol;Acc:HGNC:17923]	63.9508	-1.67266	0.295652	-5.65753	1.53565e-08	1.62367e-07
ENSG00000134369	NAV1	protein_coding	neuron navigator 1 [Source:HGNC Symbol;Acc:HGNC:15989]	2655.42	-2.22649	0.143247	-15.543	1.77427e-54	1.34554e-52
ENSG00000134533	RERG	protein_coding	RAS like estrogen regulated growth inhibitor [Source:HGNC Symbol;Acc:HGNC:15980]	887.212	2.01341	0.0885379	22.7406	1.77679e-114	3.9387e-112
ENSG00000134569	LRP4	protein_coding	LDL receptor related protein 4 [Source:HGNC Symbol;Acc:HGNC:6696]	1881.84	2.56241	0.122356	20.9423	2.20693e-97	3.84154e-95
ENSG00000134684	YARS1	protein_coding	tyrosyl-tRNA synthetase 1 [Source:HGNC Symbol;Acc:HGNC:12840]	4254.1	-1.15465	0.0544512	-21.2053	8.52791e-100	1.53597e-97
ENSG00000134716	CYP2J2	protein_coding	cytochrome P450 family 2 subfamily J member 2 [Source:HGNC Symbol;Acc:HGNC:2634]	106.936	1.81435	0.18111	10.0179	1.27117e-23	3.78086e-22
ENSG00000134762	DSC3	protein_coding	desmocollin 3 [Source:HGNC Symbol;Acc:HGNC:3037]	27.3155	-6.44176	0.874474	-7.36643	1.75251e-13	2.92116e-12
ENSG00000134769	DTNA	protein_coding	dystrobrevin alpha [Source:HGNC Symbol;Acc:HGNC:3057]	821.716	1.24901	0.09178	13.6087	3.55511e-42	2.03994e-40
ENSG00000134817	APLNR	protein_coding	apelin receptor [Source:HGNC Symbol;Acc:HGNC:339]	11.4073	-1.76924	0.574505	-3.07959	0.00207285	0.0096913
ENSG00000134853	PDGFRA	protein_coding	platelet derived growth factor receptor alpha [Source:HGNC Symbol;Acc:HGNC:8803]	4184.97	1.21812	0.0717292	16.9822	1.113e-64	1.05739e-62
ENSG00000134954	ETS1	protein_coding	ETS proto-oncogene 1, transcription factor [Source:HGNC Symbol;Acc:HGNC:3488]	1966.63	-2.4885	0.0815203	-30.5262	1.17201e-204	8.21545e-202
ENSG00000135069	PSAT1	protein_coding	phosphoserine aminotransferase 1 [Source:HGNC Symbol;Acc:HGNC:19129]	4122.7	-1.24649	0.0643834	-19.3605	1.66325e-83	2.12503e-81
ENSG00000135111	TBX3	protein_coding	T-box transcription factor 3 [Source:HGNC Symbol;Acc:HGNC:11602]	3800.1	-2.5005	0.0641781	-38.9619	0	0
ENSG00000135127	BICDL1	protein_coding	BICD family like cargo adaptor 1 [Source:HGNC Symbol;Acc:HGNC:28095]	152.42	-2.2159	0.244141	-9.07631	1.1232e-19	2.73022e-18
ENSG00000135298	ADGRB3	protein_coding	adhesion G protein-coupled receptor B3 [Source:HGNC Symbol;Acc:HGNC:945]	1013.68	-1.65497	0.126259	-13.1078	2.9724e-39	1.55428e-37
ENSG00000135318	NT5E	protein_coding	5'-nucleotidase ecto [Source:HGNC Symbol;Acc:HGNC:8021]	126.616	2.44888	0.193756	12.639	1.28692e-36	6.2505e-35
ENSG00000135324	MRAP2	protein_coding	melanocortin 2 receptor accessory protein 2 [Source:HGNC Symbol;Acc:HGNC:21232]	188.306	1.00304	0.119121	8.42036	3.75336e-17	7.92728e-16
ENSG00000135407	AVIL	protein_coding	advillin [Source:HGNC Symbol;Acc:HGNC:14188]	54.926	-1.4455	0.499297	-2.89507	0.00379071	0.016532
ENSG00000135454	B4GALNT1	protein_coding	beta-1,4-N-acetyl-galactosaminyltransferase 1 [Source:HGNC Symbol;Acc:HGNC:4117]	2607.18	-1.18605	0.0643705	-18.4253	8.23167e-76	9.323e-74
ENSG00000135472	FAIM2	protein_coding	Fas apoptotic inhibitory molecule 2 [Source:HGNC Symbol;Acc:HGNC:17067]	428.805	-1.11852	0.19304	-5.79422	6.86404e-09	7.57879e-08
ENSG00000135605	TEC	protein_coding	tec protein tyrosine kinase [Source:HGNC Symbol;Acc:HGNC:11719]	32.1921	2.32646	0.489789	4.74992	2.03497e-06	1.66023e-05
ENSG00000135709	KIAA0513	protein_coding	KIAA0513 [Source:HGNC Symbol;Acc:HGNC:29058]	250.481	-1.07232	0.231535	-4.63136	3.63278e-06	2.86296e-05
ENSG00000135824	RGS8	protein_coding	regulator of G protein signaling 8 [Source:HGNC Symbol;Acc:HGNC:16810]	568.945	-4.58379	0.420434	-10.9025	1.12097e-27	4.04361e-26
ENSG00000135899	SP110	protein_coding	SP110 nuclear body protein [Source:HGNC Symbol;Acc:HGNC:5401]	151.689	5.88841	0.832073	7.0768	1.47523e-12	2.30204e-11
ENSG00000135902	CHRND	protein_coding	cholinergic receptor nicotinic delta subunit [Source:HGNC Symbol;Acc:HGNC:1965]	25.3629	-1.50469	0.439499	-3.42366	0.000617847	0.00327766
ENSG00000135914	HTR2B	protein_coding	5-hydroxytryptamine receptor 2B [Source:HGNC Symbol;Acc:HGNC:5294]	85.1143	-2.69945	0.606397	-4.45162	8.52257e-06	6.32993e-05
ENSG00000136048	DRAM1	protein_coding	DNA damage regulated autophagy modulator 1 [Source:HGNC Symbol;Acc:HGNC:25645]	72.8138	1.46812	0.31914	4.60024	4.22e-06	3.30066e-05
ENSG00000136099	PCDH8	protein_coding	protocadherin 8 [Source:HGNC Symbol;Acc:HGNC:8660]	7.78491	-4.28985	0.995199	-4.31054	1.62853e-05	0.000115183
ENSG00000136158	SPRY2	protein_coding	sprouty RTK signaling antagonist 2 [Source:HGNC Symbol;Acc:HGNC:11270]	1563.07	-1.28126	0.0614223	-20.8598	1.24217e-96	2.10569e-94
ENSG00000136160	EDNRB	protein_coding	endothelin receptor type B [Source:HGNC Symbol;Acc:HGNC:3180]	41.857	1.05135	0.313489	3.35372	0.000797343	0.0041302
ENSG00000136193	SCRN1	protein_coding	secernin 1 [Source:HGNC Symbol;Acc:HGNC:22192]	7890.96	-1.14894	0.0564906	-20.3386	5.85511e-92	9.20352e-90
ENSG00000136205	TNS3	protein_coding	tensin 3 [Source:HGNC Symbol;Acc:HGNC:21616]	1551.8	-2.28124	0.111685	-20.4256	9.91043e-93	1.58665e-90
ENSG00000136274	NACAD	protein_coding	NAC alpha domain containing [Source:HGNC Symbol;Acc:HGNC:22196]	2034.73	-1.06168	0.148301	-7.15893	8.13116e-13	1.29222e-11
ENSG00000136378	ADAMTS7	protein_coding	ADAM metallopeptidase with thrombospondin type 1 motif 7 [Source:HGNC Symbol;Acc:HGNC:223]	925.082	-1.67747	0.176085	-9.52648	1.62705e-21	4.40953e-20
ENSG00000136379	ABHD17C	protein_coding	abhydrolase domain containing 17C, depalmitoylase [Source:HGNC Symbol;Acc:HGNC:26925]	343.9	-1.60453	0.135637	-11.8296	2.74439e-32	1.18631e-30
ENSG00000136404	TM6SF1	protein_coding	transmembrane 6 superfamily member 1 [Source:HGNC Symbol;Acc:HGNC:11860]	6.9099	-2.19182	0.79007	-2.77421	0.00553353	0.0230255
ENSG00000136457	CHAD	protein_coding	chondroadherin [Source:HGNC Symbol;Acc:HGNC:1909]	7.6025	3.28913	0.917321	3.58558	0.000336327	0.00188198
ENSG00000136883	KIF12	protein_coding	kinesin family member 12 [Source:HGNC Symbol;Acc:HGNC:21495]	5.43504	2.54837	1.0267	2.4821	0.013061	0.0480632
ENSG00000136944	LMX1B	protein_coding	LIM homeobox transcription factor 1 beta [Source:HGNC Symbol;Acc:HGNC:6654]	71.6845	3.14923	0.274164	11.4867	1.5393e-30	6.24779e-29
ENSG00000136960	ENPP2	protein_coding	ectonucleotide pyrophosphatase/phosphodiesterase 2 [Source:HGNC Symbol;Acc:HGNC:3357]	1194.32	-1.14777	0.160727	-7.14113	9.2567e-13	1.4666e-11
ENSG00000137070	IL11RA	protein_coding	interleukin 11 receptor subunit alpha [Source:HGNC Symbol;Acc:HGNC:5967]	491.788	1.06698	0.151292	7.0524	1.75853e-12	2.72692e-11
ENSG00000137101	CD72	protein_coding	CD72 molecule [Source:HGNC Symbol;Acc:HGNC:1696]	7.90274	1.63643	0.518893	3.15369	0.00161221	0.00776926
ENSG00000137265	IRF4	protein_coding	interferon regulatory factor 4 [Source:HGNC Symbol;Acc:HGNC:6119]	3.99075	3.66644	1.42258	2.57733	0.00995676	0.0380883
ENSG00000137269	LRRC1	protein_coding	leucine rich repeat containing 1 [Source:HGNC Symbol;Acc:HGNC:14307]	118.123	1.11366	0.24858	4.48008	7.46134e-06	5.58492e-05
ENSG00000137449	CPEB2	protein_coding	cytoplasmic polyadenylation element binding protein 2 [Source:HGNC Symbol;Acc:HGNC:21745]	460.359	1.6898	0.218922	7.71875	1.17476e-14	2.12621e-13
ENSG00000137486	ARRB1	protein_coding	arrestin beta 1 [Source:HGNC Symbol;Acc:HGNC:711]	671.765	-1.09746	0.165599	-6.62721	3.42085e-11	4.76494e-10
ENSG00000137628	DDX60	protein_coding	DExD/H-box helicase 60 [Source:HGNC Symbol;Acc:HGNC:25942]	71.3398	1.76772	0.470807	3.75466	0.000173575	0.00102431
ENSG00000137642	SORL1	protein_coding	sortilin related receptor 1 [Source:HGNC Symbol;Acc:HGNC:11185]	880.26	-1.0647	0.0933797	-11.4019	4.09178e-30	1.6352e-28
ENSG00000137691	CFAP300	protein_coding	cilia and flagella associated protein 300 [Source:HGNC Symbol;Acc:HGNC:28188]	51.4973	4.27119	0.422126	10.1183	4.5838e-24	1.40195e-22
ENSG00000137693	YAP1	protein_coding	Yes1 associated transcriptional regulator [Source:HGNC Symbol;Acc:HGNC:16262]	511.789	3.81883	0.210256	18.1627	1.01807e-73	1.1002e-71
ENSG00000137699	TRIM29	protein_coding	tripartite motif containing 29 [Source:HGNC Symbol;Acc:HGNC:17274]	34.9145	-1.53831	0.580152	-2.65156	0.00801202	0.031672
ENSG00000137727	ARHGAP20	protein_coding	Rho GTPase activating protein 20 [Source:HGNC Symbol;Acc:HGNC:18357]	74.2184	4.24591	0.614689	6.90741	4.93575e-12	7.36557e-11
ENSG00000137809	ITGA11	protein_coding	integrin subunit alpha 11 [Source:HGNC Symbol;Acc:HGNC:6136]	56.1485	-2.86063	0.489388	-5.84531	5.05613e-09	5.67442e-08
ENSG00000137812	KNL1	protein_coding	kinetochore scaffold 1 [Source:HGNC Symbol;Acc:HGNC:24054]	4292.49	-1.29083	0.18752	-6.88368	5.83252e-12	8.64907e-11
ENSG00000137817	PARP6	protein_coding	poly(ADP-ribose) polymerase family member 6 [Source:HGNC Symbol;Acc:HGNC:26921]	3055.71	-1.54706	0.0702191	-22.0319	1.42577e-107	2.8228e-105
ENSG00000137857	DUOX1	protein_coding	dual oxidase 1 [Source:HGNC Symbol;Acc:HGNC:3062]	121.327	-1.22529	0.390566	-3.13721	0.00170564	0.00816189
ENSG00000137868	STRA6	protein_coding	signaling receptor and transporter of retinol STRA6 [Source:HGNC Symbol;Acc:HGNC:30650]	5088.33	-1.28535	0.129515	-9.92433	3.26271e-23	9.50805e-22
ENSG00000137872	SEMA6D	protein_coding	semaphorin 6D [Source:HGNC Symbol;Acc:HGNC:16770]	714.653	-1.16049	0.117527	-9.87418	5.38734e-23	1.55597e-21
ENSG00000137876	RSL24D1	protein_coding	ribosomal L24 domain containing 1 [Source:HGNC Symbol;Acc:HGNC:18479]	6093.31	-1.03065	0.0922323	-11.1745	5.43827e-29	2.07728e-27
ENSG00000137877	SPTBN5	protein_coding	spectrin beta, non-erythrocytic 5 [Source:HGNC Symbol;Acc:HGNC:15680]	23.8697	-1.706	0.636223	-2.68145	0.00733041	0.0293126
ENSG00000137936	BCAR3	protein_coding	BCAR3 adaptor protein, NSP family member [Source:HGNC Symbol;Acc:HGNC:973]	190.196	-1.00708	0.22853	-4.40679	1.04916e-05	7.6694e-05
ENSG00000137965	IFI44	protein_coding	interferon induced protein 44 [Source:HGNC Symbol;Acc:HGNC:16938]	3.10704	2.94077	0.964014	3.05055	0.00228425	0.0105586
ENSG00000137968	SLC44A5	protein_coding	solute carrier family 44 member 5 [Source:HGNC Symbol;Acc:HGNC:28524]	544.352	-2.68949	0.115703	-23.2448	1.60432e-119	3.71515e-117
ENSG00000138050	THUMPD2	protein_coding	THUMP domain containing 2 [Source:HGNC Symbol;Acc:HGNC:14890]	524.704	-1.56881	0.208935	-7.50861	5.97606e-14	1.02442e-12
ENSG00000138061	CYP1B1	protein_coding	cytochrome P450 family 1 subfamily B member 1 [Source:HGNC Symbol;Acc:HGNC:2597]	261.969	-1.19211	0.215092	-5.54234	2.98465e-08	3.04403e-07
ENSG00000138092	CENPO	protein_coding	centromere protein O [Source:HGNC Symbol;Acc:HGNC:28152]	2668.72	-1.07569	0.0587079	-18.3227	5.45021e-75	6.0668e-73
ENSG00000138119	MYOF	protein_coding	myoferlin [Source:HGNC Symbol;Acc:HGNC:3656]	29.7835	-2.37932	0.548853	-4.33509	1.45703e-05	0.000104046
ENSG00000138356	AOX1	protein_coding	aldehyde oxidase 1 [Source:HGNC Symbol;Acc:HGNC:553]	22.3323	1.5695	0.428826	3.65999	0.000252224	0.0014476
ENSG00000138395	CDK15	protein_coding	cyclin dependent kinase 15 [Source:HGNC Symbol;Acc:HGNC:14434]	6.02029	3.07871	1.05191	2.92679	0.00342481	0.0151296
ENSG00000138400	MDH1B	protein_coding	malate dehydrogenase 1B [Source:HGNC Symbol;Acc:HGNC:17836]	48.1063	1.41963	0.300222	4.7286	2.26074e-06	1.83416e-05
ENSG00000138411	HECW2	protein_coding	HECT, C2 and WW domain containing E3 ubiquitin protein ligase 2 [Source:HGNC Symbol;Acc:HGNC:29853]	370.742	-1.16153	0.187266	-6.20255	5.55555e-10	6.90411e-09
ENSG00000138606	SHF	protein_coding	Src homology 2 domain containing F [Source:HGNC Symbol;Acc:HGNC:25116]	996.676	-1.16606	0.115847	-10.0655	7.84862e-24	2.35877e-22
ENSG00000138622	HCN4	protein_coding	hyperpolarization activated cyclic nucleotide gated potassium channel 4 [Source:HGNC Symbol;Acc:HGNC:16882]	25.8422	-4.92979	0.555559	-8.87356	7.0845e-19	1.65834e-17
ENSG00000138623	SEMA7A	protein_coding	semaphorin 7A (John Milton Hagen blood group) [Source:HGNC Symbol;Acc:HGNC:10741]	97.086	-1.40115	0.231493	-6.05268	1.42457e-09	1.68865e-08
ENSG00000138639	ARHGAP24	protein_coding	Rho GTPase activating protein 24 [Source:HGNC Symbol;Acc:HGNC:25361]	48.845	1.40465	0.36478	3.85069	0.000117786	0.00071711
ENSG00000138650	PCDH10	protein_coding	protocadherin 10 [Source:HGNC Symbol;Acc:HGNC:13404]	72.1622	1.56801	0.299574	5.23413	1.65767e-07	1.5443e-06
ENSG00000138744	NAAA	protein_coding	N-acylethanolamine acid amidase [Source:HGNC Symbol;Acc:HGNC:736]	42.9374	-1.68907	0.302055	-5.59194	2.24543e-08	2.3295e-07
ENSG00000138795	LEF1	protein_coding	lymphoid enhancer binding factor 1 [Source:HGNC Symbol;Acc:HGNC:6551]	227.13	-1.29039	0.171271	-7.53423	4.91207e-14	8.46509e-13
ENSG00000138821	SLC39A8	protein_coding	solute carrier family 39 member 8 [Source:HGNC Symbol;Acc:HGNC:20862]	839.441	1.06075	0.155578	6.81811	9.22435e-12	1.34557e-10
ENSG00000138944	SHISAL1	protein_coding	shisa like 1 [Source:HGNC Symbol;Acc:HGNC:29335]	13.895	-4.47622	0.617779	-7.24567	4.3032e-13	6.98421e-12
ENSG00000139117	CPNE8	protein_coding	copine 8 [Source:HGNC Symbol;Acc:HGNC:23498]	7.64448	-1.94296	0.744704	-2.60904	0.00907964	0.0352002
ENSG00000139155	SLCO1C1	protein_coding	solute carrier organic anion transporter family member 1C1 [Source:HGNC Symbol;Acc:HGNC:13819]	11.5176	5.64293	1.5809	3.56945	0.000357735	0.00199232
ENSG00000139174	PRICKLE1	protein_coding	prickle planar cell polarity protein 1 [Source:HGNC Symbol;Acc:HGNC:17019]	2314.16	-2.1633	0.133327	-16.2256	3.32536e-59	2.87489e-57
ENSG00000139178	C1RL	protein_coding	complement C1r subcomponent like [Source:HGNC Symbol;Acc:HGNC:21265]	120.062	1.50639	0.233309	6.45662	1.07064e-10	1.41964e-09
ENSG00000139269	INHBE	protein_coding	inhibin subunit beta E [Source:HGNC Symbol;Acc:HGNC:24029]	19.4533	-2.66918	0.485834	-5.49401	3.92899e-08	3.94206e-07
ENSG00000139289	PHLDA1	protein_coding	pleckstrin homology like domain family A member 1 [Source:HGNC Symbol;Acc:HGNC:8933]	378.092	-1.17551	0.126255	-9.31062	1.27087e-20	3.28626e-19
ENSG00000139292	LGR5	protein_coding	leucine rich repeat containing G protein-coupled receptor 5 [Source:HGNC Symbol;Acc:HGNC:4504]	7872.98	1.17567	0.116807	10.0651	7.88257e-24	2.36623e-22
ENSG00000139344	AMDHD1	protein_coding	amidohydrolase domain containing 1 [Source:HGNC Symbol;Acc:HGNC:28577]	31.6348	1.1376	0.444548	2.559	0.0104974	0.0398276
ENSG00000139352	ASCL1	protein_coding	achaete-scute family bHLH transcription factor 1 [Source:HGNC Symbol;Acc:HGNC:738]	756.884	-3.75972	0.108128	-34.7712	6.63549e-265	7.82264e-262
ENSG00000139438	FAM222A	protein_coding	family with sequence similarity 222 member A [Source:HGNC Symbol;Acc:HGNC:25915]	2261.22	-2.94865	0.133901	-22.0211	1.80823e-107	3.52619e-105
ENSG00000139445	FOXN4	protein_coding	forkhead box N4 [Source:HGNC Symbol;Acc:HGNC:21399]	490.947	-1.30712	0.0947161	-13.8004	2.53281e-43	1.49298e-41
ENSG00000139508	SLC46A3	protein_coding	solute carrier family 46 member 3 [Source:HGNC Symbol;Acc:HGNC:27501]	24.3254	3.74946	0.538905	6.95756	3.46223e-12	5.23772e-11
ENSG00000139514	SLC7A1	protein_coding	solute carrier family 7 member 1 [Source:HGNC Symbol;Acc:HGNC:11057]	6229.09	-1.16435	0.0738035	-15.7764	4.52336e-56	3.60978e-54
ENSG00000139537	CCDC65	protein_coding	coiled-coil domain containing 65 [Source:HGNC Symbol;Acc:HGNC:29937]	49.9664	1.01146	0.255166	3.96392	7.37284e-05	0.00046526
ENSG00000139567	ACVRL1	protein_coding	activin A receptor like type 1 [Source:HGNC Symbol;Acc:HGNC:175]	183.183	-1.71397	0.288394	-5.94316	2.79571e-09	3.21692e-08
ENSG00000139626	ITGB7	protein_coding	integrin subunit beta 7 [Source:HGNC Symbol;Acc:HGNC:6162]	14.0696	2.55407	0.845655	3.02023	0.00252585	0.0115416
ENSG00000139767	SRRM4	protein_coding	serine/arginine repetitive matrix 4 [Source:HGNC Symbol;Acc:HGNC:29389]	779.61	-12.1202	1.00057	-12.1133	8.98197e-34	4.00268e-32
ENSG00000139874	SSTR1	protein_coding	somatostatin receptor 1 [Source:HGNC Symbol;Acc:HGNC:11330]	4.75118	-1.78929	0.665177	-2.68994	0.00714642	0.0286963
ENSG00000139926	FRMD6	protein_coding	FERM domain containing 6 [Source:HGNC Symbol;Acc:HGNC:19839]	1655.68	2.33637	0.183912	12.7038	5.63529e-37	2.76289e-35
ENSG00000139973	SYT16	protein_coding	synaptotagmin 16 [Source:HGNC Symbol;Acc:HGNC:23142]	1203.88	-1.53814	0.107816	-14.2664	3.54488e-46	2.28707e-44
ENSG00000139985	ADAM21	protein_coding	ADAM metallopeptidase domain 21 [Source:HGNC Symbol;Acc:HGNC:200]	14.842	1.77243	0.393066	4.50923	6.5062e-06	4.91251e-05
ENSG00000140015	KCNH5	protein_coding	potassium voltage-gated channel subfamily H member 5 [Source:HGNC Symbol;Acc:HGNC:6254]	11.5317	-2.09682	0.676682	-3.09867	0.00194388	0.00915833
ENSG00000140044	JDP2	protein_coding	Jun dimerization protein 2 [Source:HGNC Symbol;Acc:HGNC:17546]	194.177	-1.44038	0.135477	-10.6319	2.1172e-26	7.23476e-25
ENSG00000140279	DUOX2	protein_coding	dual oxidase 2 [Source:HGNC Symbol;Acc:HGNC:13273]	11.1087	-2.28605	0.783877	-2.91633	0.00354174	0.0155745
ENSG00000140285	FGF7	protein_coding	fibroblast growth factor 7 [Source:HGNC Symbol;Acc:HGNC:3685]	65.2127	2.75396	0.35024	7.86308	3.74816e-15	7.03418e-14
ENSG00000140323	DISP2	protein_coding	dispatched RND transporter family member 2 [Source:HGNC Symbol;Acc:HGNC:19712]	691.017	-1.35911	0.189385	-7.17646	7.15371e-13	1.14107e-11
ENSG00000140326	CDAN1	protein_coding	codanin 1 [Source:HGNC Symbol;Acc:HGNC:1713]	929.708	-1.18646	0.158004	-7.50906	5.95538e-14	1.02155e-12
ENSG00000140368	PSTPIP1	protein_coding	proline-serine-threonine phosphatase interacting protein 1 [Source:HGNC Symbol;Acc:HGNC:9580]	21.6819	-1.87239	0.461642	-4.05594	4.99335e-05	0.000325887
ENSG00000140406	TLNRD1	protein_coding	talin rod domain containing 1 [Source:HGNC Symbol;Acc:HGNC:13519]	589.033	-1.68208	0.0790567	-21.2769	1.85767e-100	3.41706e-98
ENSG00000140416	TPM1	protein_coding	tropomyosin 1 [Source:HGNC Symbol;Acc:HGNC:12010]	2223.82	-2.11506	0.0986011	-21.4506	4.50495e-102	8.4667e-100
ENSG00000140465	CYP1A1	protein_coding	cytochrome P450 family 1 subfamily A member 1 [Source:HGNC Symbol;Acc:HGNC:2595]	10.8557	-3.11492	0.667758	-4.66474	3.09002e-06	2.46593e-05
ENSG00000140470	ADAMTS17	protein_coding	ADAM metallopeptidase with thrombospondin type 1 motif 17 [Source:HGNC Symbol;Acc:HGNC:17109]	76.6744	-3.54746	0.460542	-7.70279	1.33129e-14	2.40281e-13
ENSG00000140471	LINS1	protein_coding	lines homolog 1 [Source:HGNC Symbol;Acc:HGNC:30922]	359.826	-1.77238	0.0902602	-19.6363	7.56929e-86	1.01719e-83
ENSG00000140479	PCSK6	protein_coding	proprotein convertase subtilisin/kexin type 6 [Source:HGNC Symbol;Acc:HGNC:8569]	647.479	-2.31069	0.183853	-12.5681	3.16106e-36	1.52389e-34
ENSG00000140481	CCDC33	protein_coding	coiled-coil domain containing 33 [Source:HGNC Symbol;Acc:HGNC:26552]	219.494	-1.03864	0.148663	-6.98653	2.81761e-12	4.30121e-11
ENSG00000140511	HAPLN3	protein_coding	hyaluronan and proteoglycan link protein 3 [Source:HGNC Symbol;Acc:HGNC:21446]	56.82	-2.45093	0.359692	-6.81398	9.49349e-12	1.38328e-10
ENSG00000140519	RHCG	protein_coding	Rh family C glycoprotein [Source:HGNC Symbol;Acc:HGNC:18140]	6.71319	-4.60625	1.34191	-3.43262	0.000597789	0.0031784
ENSG00000140525	FANCI	protein_coding	FA complementation group I [Source:HGNC Symbol;Acc:HGNC:25568]	6447.29	-2.03888	0.108857	-18.7299	2.82259e-78	3.2976e-76
ENSG00000140526	ABHD2	protein_coding	abhydrolase domain containing 2, acylglycerol lipase [Source:HGNC Symbol;Acc:HGNC:18717]	4318.7	-1.64434	0.131783	-12.4776	9.89082e-36	4.68973e-34
ENSG00000140534	TICRR	protein_coding	TOPBP1 interacting checkpoint and replication regulator [Source:HGNC Symbol;Acc:HGNC:28704]	1559.53	-1.79838	0.0634625	-28.3377	1.18743e-176	5.81081e-174
ENSG00000140538	NTRK3	protein_coding	neurotrophic receptor tyrosine kinase 3 [Source:HGNC Symbol;Acc:HGNC:8033]	149.461	-7.61918	0.506142	-15.0534	3.27743e-51	2.32249e-49
ENSG00000140543	DET1	protein_coding	DET1 partner of COP1 E3 ubiquitin ligase [Source:HGNC Symbol;Acc:HGNC:25477]	345.229	-1.69142	0.122409	-13.8177	1.99209e-43	1.17961e-41
ENSG00000140545	MFGE8	protein_coding	milk fat globule EGF and factor V/VIII domain containing [Source:HGNC Symbol;Acc:HGNC:7036]	1041.81	-1.16318	0.120118	-9.68363	3.53936e-22	9.87062e-21
ENSG00000140553	UNC45A	protein_coding	unc-45 myosin chaperone A [Source:HGNC Symbol;Acc:HGNC:30594]	1532.79	-1.48231	0.0913318	-16.2299	3.09736e-59	2.69574e-57
ENSG00000140557	ST8SIA2	protein_coding	ST8 alpha-N-acetyl-neuraminide alpha-2,8-sialyltransferase 2 [Source:HGNC Symbol;Acc:HGNC:10870]	1685.14	-3.41103	0.127875	-26.6748	9.23157e-157	3.92508e-154
ENSG00000140563	MCTP2	protein_coding	multiple C2 and transmembrane domain containing 2 [Source:HGNC Symbol;Acc:HGNC:25636]	118.896	2.56321	0.232204	11.0386	2.48753e-28	9.21665e-27
ENSG00000140564	FURIN	protein_coding	furin, paired basic amino acid cleaving enzyme [Source:HGNC Symbol;Acc:HGNC:8568]	323.39	-1.47302	0.275233	-5.35188	8.70434e-08	8.36442e-07
ENSG00000140575	IQGAP1	protein_coding	IQ motif containing GTPase activating protein 1 [Source:HGNC Symbol;Acc:HGNC:6110]	4558.84	-1.23427	0.112344	-10.9866	4.43336e-28	1.62406e-26
ENSG00000140577	CRTC3	protein_coding	CREB regulated transcription coactivator 3 [Source:HGNC Symbol;Acc:HGNC:26148]	1415.86	-2.04031	0.102844	-19.8388	1.37621e-87	1.93985e-85
ENSG00000140598	EFL1	protein_coding	elongation factor like GTPase 1 [Source:HGNC Symbol;Acc:HGNC:25789]	1166.97	-1.68692	0.214955	-7.84779	4.23443e-15	7.92954e-14
ENSG00000140612	SEC11A	protein_coding	SEC11 homolog A, signal peptidase complex subunit [Source:HGNC Symbol;Acc:HGNC:17718]	4353.17	-1.76315	0.0777648	-22.6729	8.292e-114	1.80724e-111
ENSG00000140675	SLC5A2	protein_coding	solute carrier family 5 member 2 [Source:HGNC Symbol;Acc:HGNC:11037]	3.33204	4.40453	1.46516	3.00617	0.00264561	0.0120401
ENSG00000140961	OSGIN1	protein_coding	oxidative stress induced growth inhibitor 1 [Source:HGNC Symbol;Acc:HGNC:30093]	27.066	1.27151	0.474324	2.68068	0.00734725	0.0293618
ENSG00000141441	GAREM1	protein_coding	GRB2 associated regulator of MAPK1 subtype 1 [Source:HGNC Symbol;Acc:HGNC:26136]	2720.31	1.01915	0.0882409	11.5497	7.41217e-31	3.04662e-29
ENSG00000141524	TMC6	protein_coding	transmembrane channel like 6 [Source:HGNC Symbol;Acc:HGNC:18021]	348.373	-1.20287	0.185771	-6.475	9.48091e-11	1.2649e-09
ENSG00000141574	SECTM1	protein_coding	secreted and transmembrane 1 [Source:HGNC Symbol;Acc:HGNC:10707]	4.9567	-4.85115	1.27366	-3.80884	0.000139623	0.000840979
ENSG00000141668	CBLN2	protein_coding	cerebellin 2 precursor [Source:HGNC Symbol;Acc:HGNC:1544]	512.256	-1.86536	0.102748	-18.1547	1.17959e-73	1.26421e-71
ENSG00000141753	IGFBP4	protein_coding	insulin like growth factor binding protein 4 [Source:HGNC Symbol;Acc:HGNC:5473]	2528.82	-1.05552	0.0555197	-19.0117	1.36528e-80	1.67028e-78
ENSG00000142089	IFITM3	protein_coding	interferon induced transmembrane protein 3 [Source:HGNC Symbol;Acc:HGNC:5414]	12.3671	3.94765	0.728776	5.41682	6.06668e-08	5.94205e-07
ENSG00000142178	SIK1	protein_coding	salt inducible kinase 1 [Source:HGNC Symbol;Acc:HGNC:11142]	21.7693	2.1591	0.476825	4.52808	5.95224e-06	4.52146e-05
ENSG00000142227	EMP3	protein_coding	epithelial membrane protein 3 [Source:HGNC Symbol;Acc:HGNC:3335]	15.9793	1.68689	0.641861	2.62813	0.00858552	0.0336061
ENSG00000142233	NTN5	protein_coding	netrin 5 [Source:HGNC Symbol;Acc:HGNC:25208]	5.66556	2.96619	0.845443	3.50844	0.000450744	0.00246168
ENSG00000142449	FBN3	protein_coding	fibrillin 3 [Source:HGNC Symbol;Acc:HGNC:18794]	17.0849	-5.96682	1.39257	-4.28476	1.82934e-05	0.000128162
ENSG00000142549	IGLON5	protein_coding	IgLON family member 5 [Source:HGNC Symbol;Acc:HGNC:34550]	1431.17	-3.07913	0.119967	-25.6666	2.75917e-145	9.17459e-143
ENSG00000142661	MYOM3	protein_coding	myomesin 3 [Source:HGNC Symbol;Acc:HGNC:26679]	16.8316	1.94276	0.505414	3.8439	0.000121096	0.000735538
ENSG00000142694	EVA1B	protein_coding	eva-1 homolog B [Source:HGNC Symbol;Acc:HGNC:25558]	27.6794	1.53559	0.553002	2.77683	0.00548926	0.0228632
ENSG00000142765	SYTL1	protein_coding	synaptotagmin like 1 [Source:HGNC Symbol;Acc:HGNC:15584]	47.4667	1.52768	0.533529	2.86336	0.00419179	0.0180595
ENSG00000142798	HSPG2	protein_coding	heparan sulfate proteoglycan 2 [Source:HGNC Symbol;Acc:HGNC:5273]	417.641	1.70133	0.230011	7.39674	1.3957e-13	2.33994e-12
ENSG00000142871	CCN1	protein_coding	cellular communication network factor 1 [Source:HGNC Symbol;Acc:HGNC:2654]	135.124	3.01623	0.449227	6.71425	1.89032e-11	2.69233e-10
ENSG00000143013	LMO4	protein_coding	LIM domain only 4 [Source:HGNC Symbol;Acc:HGNC:6644]	931.516	-2.31185	0.0772716	-29.9185	1.1308e-196	6.82059e-194
ENSG00000143126	CELSR2	protein_coding	cadherin EGF LAG seven-pass G-type receptor 2 [Source:HGNC Symbol;Acc:HGNC:3231]	2191.33	-1.07898	0.112779	-9.56725	1.09787e-21	3.01315e-20
ENSG00000143196	DPT	protein_coding	dermatopontin [Source:HGNC Symbol;Acc:HGNC:3011]	7.18716	1.79803	0.673717	2.66882	0.0076118	0.030293
ENSG00000143320	CRABP2	protein_coding	cellular retinoic acid binding protein 2 [Source:HGNC Symbol;Acc:HGNC:2339]	16500.5	-3.29859	0.126725	-26.0295	2.29341e-149	7.93092e-147
ENSG00000143355	LHX9	protein_coding	LIM homeobox 9 [Source:HGNC Symbol;Acc:HGNC:14222]	384.474	2.05328	0.450299	4.55982	5.1197e-06	3.93087e-05
ENSG00000143375	CGN	protein_coding	cingulin [Source:HGNC Symbol;Acc:HGNC:17429]	135.389	-1.32023	0.283363	-4.65913	3.1755e-06	2.52483e-05
ENSG00000143416	SELENBP1	protein_coding	selenium binding protein 1 [Source:HGNC Symbol;Acc:HGNC:10719]	15.3709	1.73784	0.511982	3.39433	0.000687968	0.00362003
ENSG00000143502	SUSD4	protein_coding	sushi domain containing 4 [Source:HGNC Symbol;Acc:HGNC:25470]	23.2739	-3.8848	0.661288	-5.8746	4.23856e-09	4.80126e-08
ENSG00000143595	AQP10	protein_coding	aquaporin 10 [Source:HGNC Symbol;Acc:HGNC:16029]	36.8765	-1.02702	0.309332	-3.32011	0.000899817	0.00461492
ENSG00000143772	ITPKB	protein_coding	inositol-trisphosphate 3-kinase B [Source:HGNC Symbol;Acc:HGNC:6179]	951.747	3.32788	0.104818	31.7492	3.26025e-221	2.60069e-218
ENSG00000143858	SYT2	protein_coding	synaptotagmin 2 [Source:HGNC Symbol;Acc:HGNC:11510]	130.265	1.4482	0.198333	7.30188	2.83775e-13	4.65822e-12
ENSG00000143878	RHOB	protein_coding	ras homolog family member B [Source:HGNC Symbol;Acc:HGNC:668]	2074.96	1.28922	0.203739	6.32779	2.48705e-10	3.20597e-09
ENSG00000144218	AFF3	protein_coding	AF4/FMR2 family member 3 [Source:HGNC Symbol;Acc:HGNC:6473]	539.73	-1.56612	0.185389	-8.44775	2.96983e-17	6.31874e-16
ENSG00000144278	GALNT13	protein_coding	polypeptide N-acetylgalactosaminyltransferase 13 [Source:HGNC Symbol;Acc:HGNC:23242]	2745.95	1.90164	0.10564	18.0012	1.90748e-72	2.01928e-70
ENSG00000144285	SCN1A	protein_coding	sodium voltage-gated channel alpha subunit 1 [Source:HGNC Symbol;Acc:HGNC:10585]	62.9215	2.61755	0.302626	8.64945	5.17486e-18	1.16204e-16
ENSG00000144407	PTH2R	protein_coding	parathyroid hormone 2 receptor [Source:HGNC Symbol;Acc:HGNC:9609]	218.894	1.45313	0.13065	11.1223	9.77362e-29	3.68979e-27
ENSG00000144460	NYAP2	protein_coding	neuronal tyrosine-phosphorylated phosphoinositide-3-kinase adaptor 2 [Source:HGNC Symbol;Acc:HGNC:29291]	24.767	-2.09922	0.330207	-6.35729	2.0535e-10	2.66298e-09
ENSG00000144550	CPNE9	protein_coding	copine family member 9 [Source:HGNC Symbol;Acc:HGNC:24336]	21.7813	-1.5171	0.49847	-3.04352	0.0023383	0.0107758
ENSG00000144583	MARCHF4	protein_coding	membrane associated ring-CH-type finger 4 [Source:HGNC Symbol;Acc:HGNC:29269]	190.751	-2.13178	0.14416	-14.7876	1.76208e-49	1.21224e-47
ENSG00000144649	GASK1A	protein_coding	golgi associated kinase 1A [Source:HGNC Symbol;Acc:HGNC:24485]	5.19011	2.42967	0.68636	3.53994	0.000400223	0.00220433
ENSG00000144749	LRIG1	protein_coding	leucine rich repeats and immunoglobulin like domains 1 [Source:HGNC Symbol;Acc:HGNC:17360]	190.982	1.16584	0.161021	7.24032	4.47625e-13	7.26054e-12
ENSG00000144840	RABL3	protein_coding	RAB, member of RAS oncogene family like 3 [Source:HGNC Symbol;Acc:HGNC:18072]	537.401	1.24326	0.159089	7.81486	5.50232e-15	1.01572e-13
ENSG00000144847	IGSF11	protein_coding	immunoglobulin superfamily member 11 [Source:HGNC Symbol;Acc:HGNC:16669]	125.692	2.1431	0.273928	7.82359	5.13392e-15	9.51096e-14
ENSG00000144857	BOC	protein_coding	BOC cell adhesion associated, oncogene regulated [Source:HGNC Symbol;Acc:HGNC:17173]	537.172	2.03003	0.209569	9.6867	3.43439e-22	9.58819e-21
ENSG00000144893	MED12L	protein_coding	mediator complex subunit 12L [Source:HGNC Symbol;Acc:HGNC:16050]	370.892	-1.12245	0.256403	-4.37768	1.19951e-05	8.68763e-05
ENSG00000145012	LPP	protein_coding	LIM domain containing preferred translocation partner in lipoma [Source:HGNC Symbol;Acc:HGNC:6679]	188.828	2.83871	0.316988	8.95527	3.38899e-19	8.01978e-18
ENSG00000145103	ILDR1	protein_coding	immunoglobulin like domain containing receptor 1 [Source:HGNC Symbol;Acc:HGNC:28741]	6.52348	1.96686	0.67466	2.91534	0.00355305	0.0156057
ENSG00000145147	SLIT2	protein_coding	slit guidance ligand 2 [Source:HGNC Symbol;Acc:HGNC:11086]	508.351	-1.39419	0.304561	-4.57771	4.70088e-06	3.64055e-05
ENSG00000145194	ECE2	protein_coding	endothelin converting enzyme 2 [Source:HGNC Symbol;Acc:HGNC:13275]	3.20172	5.45705	1.26516	4.31333	1.60811e-05	0.000113894
ENSG00000145198	VWA5B2	protein_coding	von Willebrand factor A domain containing 5B2 [Source:HGNC Symbol;Acc:HGNC:25144]	53.7368	1.51855	0.263259	5.76827	8.00893e-09	8.73873e-08
ENSG00000145284	SCD5	protein_coding	stearoyl-CoA desaturase 5 [Source:HGNC Symbol;Acc:HGNC:21088]	949.109	-1.11067	0.0650485	-17.0745	2.29939e-65	2.20062e-63
ENSG00000145287	PLAC8	protein_coding	placenta associated 8 [Source:HGNC Symbol;Acc:HGNC:19254]	9.82974	2.34672	0.841922	2.78734	0.00531426	0.022195
ENSG00000145358	DDIT4L	protein_coding	DNA damage inducible transcript 4 like [Source:HGNC Symbol;Acc:HGNC:30555]	11.1192	2.96036	0.814354	3.63523	0.000277738	0.00158178
ENSG00000145431	PDGFC	protein_coding	platelet derived growth factor C [Source:HGNC Symbol;Acc:HGNC:8801]	43.3394	-1.93922	0.363051	-5.34146	9.22028e-08	8.82425e-07
ENSG00000145451	GLRA3	protein_coding	glycine receptor alpha 3 [Source:HGNC Symbol;Acc:HGNC:4328]	43.7094	-1.73478	0.413071	-4.19972	2.67248e-05	0.000182116
ENSG00000145506	NKD2	protein_coding	NKD inhibitor of WNT signaling pathway 2 [Source:HGNC Symbol;Acc:HGNC:17046]	5.58786	-3.1136	0.864633	-3.60106	0.000316924	0.00178457
ENSG00000145536	ADAMTS16	protein_coding	ADAM metallopeptidase with thrombospondin type 1 motif 16 [Source:HGNC Symbol;Acc:HGNC:17108]	3.56946	-2.63709	0.99772	-2.64311	0.00821473	0.0323648
ENSG00000145569	OTULINL	protein_coding	OTU deubiquitinase with linear linkage specificity like [Source:HGNC Symbol;Acc:HGNC:25629]	815.362	-1.41792	0.08304	-17.0752	2.27099e-65	2.1815e-63
ENSG00000145721	LIX1	protein_coding	limb and CNS expressed 1 [Source:HGNC Symbol;Acc:HGNC:18581]	8.47097	-2.56859	0.618646	-4.15195	3.2966e-05	0.000221734
ENSG00000145777	TSLP	protein_coding	thymic stromal lymphopoietin [Source:HGNC Symbol;Acc:HGNC:30743]	47.1148	1.83854	0.344223	5.34113	9.23667e-08	8.83667e-07
ENSG00000145861	C1QTNF2	protein_coding	C1q and TNF related 2 [Source:HGNC Symbol;Acc:HGNC:14325]	15.5889	1.54456	0.40492	3.81448	0.000136472	0.000823916
ENSG00000145920	CPLX2	protein_coding	complexin 2 [Source:HGNC Symbol;Acc:HGNC:2310]	2422.46	-5.18606	0.134674	-38.5082	0	0
ENSG00000145934	TENM2	protein_coding	teneurin transmembrane protein 2 [Source:HGNC Symbol;Acc:HGNC:29943]	28.9734	-2.08116	0.747422	-2.78446	0.00536175	0.0223789
ENSG00000146005	PSD2	protein_coding	pleckstrin and Sec7 domain containing 2 [Source:HGNC Symbol;Acc:HGNC:19092]	39.4978	-1.9941	0.270271	-7.37815	1.60499e-13	2.68043e-12
ENSG00000146006	LRRTM2	protein_coding	leucine rich repeat transmembrane neuronal 2 [Source:HGNC Symbol;Acc:HGNC:19409]	117.665	-9.20943	0.996074	-9.24573	2.33639e-20	5.93502e-19
ENSG00000146021	KLHL3	protein_coding	kelch like family member 3 [Source:HGNC Symbol;Acc:HGNC:6354]	248.883	-1.32172	0.215017	-6.14707	7.89274e-10	9.60611e-09
ENSG00000146038	DCDC2	protein_coding	doublecortin domain containing 2 [Source:HGNC Symbol;Acc:HGNC:18141]	9.34986	4.2959	0.996901	4.30925	1.6381e-05	0.000115797
ENSG00000146054	TRIM7	protein_coding	tripartite motif containing 7 [Source:HGNC Symbol;Acc:HGNC:16278]	22.7	-2.40028	0.621837	-3.85999	0.000113392	0.000692639
ENSG00000146122	DAAM2	protein_coding	dishevelled associated activator of morphogenesis 2 [Source:HGNC Symbol;Acc:HGNC:18143]	731.798	1.4848	0.290392	5.11309	3.16934e-07	2.85516e-06
ENSG00000146197	SCUBE3	protein_coding	signal peptide, CUB domain and EGF like domain containing 3 [Source:HGNC Symbol;Acc:HGNC:13655]	55.0536	-1.20031	0.218383	-5.49638	3.87676e-08	3.89267e-07
ENSG00000146216	TTBK1	protein_coding	tau tubulin kinase 1 [Source:HGNC Symbol;Acc:HGNC:19140]	738.378	-1.61735	0.118329	-13.6682	1.57175e-42	9.09932e-41
ENSG00000146242	TPBG	protein_coding	trophoblast glycoprotein [Source:HGNC Symbol;Acc:HGNC:12004]	386.946	1.63089	0.0912168	17.8792	1.71206e-71	1.77616e-69
ENSG00000146278	PNRC1	protein_coding	proline rich nuclear receptor coactivator 1 [Source:HGNC Symbol;Acc:HGNC:17278]	1305.11	1.09903	0.108696	10.1111	4.935e-24	1.50228e-22
ENSG00000146285	SCML4	protein_coding	Scm polycomb group protein like 4 [Source:HGNC Symbol;Acc:HGNC:21397]	17.9142	-1.493	0.563693	-2.64861	0.00808236	0.0319208
ENSG00000146352	CLVS2	protein_coding	clavesin 2 [Source:HGNC Symbol;Acc:HGNC:23046]	182.087	-11.208	1.02369	-10.9487	6.74131e-28	2.45221e-26
ENSG00000146386	ABRACL	protein_coding	ABRA C-terminal like [Source:HGNC Symbol;Acc:HGNC:21230]	219.547	1.65221	0.117193	14.0982	3.89849e-45	2.4423e-43
ENSG00000146411	SLC2A12	protein_coding	solute carrier family 2 member 12 [Source:HGNC Symbol;Acc:HGNC:18067]	145.847	2.35082	0.221747	10.6014	2.93617e-26	9.99377e-25
ENSG00000146469	VIP	protein_coding	vasoactive intestinal peptide [Source:HGNC Symbol;Acc:HGNC:12693]	834.978	-9.90442	0.648504	-15.2727	1.1621e-52	8.44267e-51
ENSG00000146530	VWDE	protein_coding	von Willebrand factor D and EGF domains [Source:HGNC Symbol;Acc:HGNC:21897]	79.1233	2.83126	0.392787	7.20814	5.67193e-13	9.14276e-12
ENSG00000146648	EGFR	protein_coding	epidermal growth factor receptor [Source:HGNC Symbol;Acc:HGNC:3236]	2474.53	2.75901	0.0759874	36.3088	1.17696e-288	1.69587e-285
ENSG00000146666	LINC00525	lncRNA	long intergenic non-protein coding RNA 525 [Source:HGNC Symbol;Acc:HGNC:40290]	14.8624	-1.91716	0.712384	-2.6912	0.00711964	0.0285976
ENSG00000146700	SSC4D	protein_coding	scavenger receptor cysteine rich family member with 4 domains [Source:HGNC Symbol;Acc:HGNC:14461]	113.864	3.66863	0.225132	16.2954	1.06319e-59	9.5086e-58
ENSG00000146733	PSPH	protein_coding	phosphoserine phosphatase [Source:HGNC Symbol;Acc:HGNC:9577]	1428.99	-1.0356	0.0551456	-18.7794	1.11393e-78	1.30728e-76
ENSG00000147010	SH3KBP1	protein_coding	SH3 domain containing kinase binding protein 1 [Source:HGNC Symbol;Acc:HGNC:13867]	432.092	-1.10002	0.129805	-8.47442	2.36261e-17	5.08098e-16
ENSG00000147050	KDM6A	protein_coding	lysine demethylase 6A [Source:HGNC Symbol;Acc:HGNC:12637]	913.784	-1.24287	0.145695	-8.53063	1.45548e-17	3.18828e-16
ENSG00000147117	ZNF157	protein_coding	zinc finger protein 157 [Source:HGNC Symbol;Acc:HGNC:12942]	47.4421	1.14851	0.210665	5.45184	4.98506e-08	4.94237e-07
ENSG00000147119	CHST7	protein_coding	carbohydrate sulfotransferase 7 [Source:HGNC Symbol;Acc:HGNC:13817]	54.0285	1.9685	0.241689	8.14478	3.79972e-16	7.57491e-15
ENSG00000147202	DIAPH2	protein_coding	diaphanous related formin 2 [Source:HGNC Symbol;Acc:HGNC:2877]	590.374	1.12523	0.108412	10.3792	3.08386e-25	9.97295e-24
ENSG00000147231	RADX	protein_coding	RPA1 related single stranded DNA binding protein, X-linked [Source:HGNC Symbol;Acc:HGNC:25486]	3.7367	-3.06666	1.21898	-2.51576	0.0118776	0.0442548
ENSG00000147251	DOCK11	protein_coding	dedicator of cytokinesis 11 [Source:HGNC Symbol;Acc:HGNC:23483]	1092.82	-1.18707	0.136703	-8.68359	3.83471e-18	8.6635e-17
ENSG00000147255	IGSF1	protein_coding	immunoglobulin superfamily member 1 [Source:HGNC Symbol;Acc:HGNC:5948]	901.987	1.14721	0.260839	4.39814	1.09184e-05	7.96566e-05
ENSG00000147257	GPC3	protein_coding	glypican 3 [Source:HGNC Symbol;Acc:HGNC:4451]	485.752	1.88688	0.100028	18.8635	2.27559e-79	2.7324e-77
ENSG00000147394	ZNF185	protein_coding	zinc finger protein 185 with LIM domain [Source:HGNC Symbol;Acc:HGNC:12976]	281.627	1.82694	0.112572	16.2291	3.14213e-59	2.72556e-57
ENSG00000147509	RGS20	protein_coding	regulator of G protein signaling 20 [Source:HGNC Symbol;Acc:HGNC:14600]	37.7519	1.29176	0.280901	4.59862	4.25302e-06	3.32348e-05
ENSG00000147571	CRH	protein_coding	corticotropin releasing hormone [Source:HGNC Symbol;Acc:HGNC:2355]	40.7057	-8.50086	1.04661	-8.12232	4.57359e-16	9.07579e-15
ENSG00000147573	TRIM55	protein_coding	tripartite motif containing 55 [Source:HGNC Symbol;Acc:HGNC:14215]	5.4658	-5.87205	1.20443	-4.87538	1.08601e-06	9.16585e-06
ENSG00000147724	FAM135B	protein_coding	family with sequence similarity 135 member B [Source:HGNC Symbol;Acc:HGNC:28029]	20.9244	-1.76797	0.620071	-2.85124	0.00435495	0.0186694
ENSG00000147889	CDKN2A	protein_coding	cyclin dependent kinase inhibitor 2A [Source:HGNC Symbol;Acc:HGNC:1787]	128.298	1.56566	0.171156	9.14755	5.82378e-20	1.44403e-18
ENSG00000147894	C9orf72	protein_coding	C9orf72-SMCR8 complex subunit [Source:HGNC Symbol;Acc:HGNC:28337]	1306.66	1.12711	0.104373	10.7989	3.48529e-27	1.23153e-25
ENSG00000148053	NTRK2	protein_coding	neurotrophic receptor tyrosine kinase 2 [Source:HGNC Symbol;Acc:HGNC:8032]	1195.25	-3.23434	0.511939	-6.31782	2.65279e-10	3.40946e-09
ENSG00000148180	GSN	protein_coding	gelsolin [Source:HGNC Symbol;Acc:HGNC:4620]	252.98	1.25268	0.127999	9.78665	1.2848e-22	3.66586e-21
ENSG00000148204	CRB2	protein_coding	crumbs cell polarity complex component 2 [Source:HGNC Symbol;Acc:HGNC:18688]	21.7077	-1.57419	0.482533	-3.26234	0.00110496	0.00553434
ENSG00000148225	WDR31	protein_coding	WD repeat domain 31 [Source:HGNC Symbol;Acc:HGNC:21421]	153.329	1.068	0.222729	4.79506	1.62624e-06	1.34326e-05
ENSG00000148357	HMCN2	protein_coding	hemicentin 2 [Source:HGNC Symbol;Acc:HGNC:21293]	132.604	-3.73427	0.446211	-8.36884	5.8186e-17	1.21998e-15
ENSG00000148400	NOTCH1	protein_coding	notch receptor 1 [Source:HGNC Symbol;Acc:HGNC:7881]	102.508	3.12154	0.548085	5.69536	1.23112e-08	1.31401e-07
ENSG00000148408	CACNA1B	protein_coding	calcium voltage-gated channel subunit alpha1 B [Source:HGNC Symbol;Acc:HGNC:1389]	614.545	-1.70716	0.224954	-7.58892	3.22577e-14	5.66338e-13
ENSG00000148600	CDHR1	protein_coding	cadherin related family member 1 [Source:HGNC Symbol;Acc:HGNC:14550]	61.3716	-1.35301	0.427013	-3.16854	0.00153208	0.00742727
ENSG00000148680	HTR7	protein_coding	5-hydroxytryptamine receptor 7 [Source:HGNC Symbol;Acc:HGNC:5302]	7.98783	5.09755	1.06485	4.78709	1.69213e-06	1.3959e-05
ENSG00000148814	LRRC27	protein_coding	leucine rich repeat containing 27 [Source:HGNC Symbol;Acc:HGNC:29346]	218.552	1.12445	0.180395	6.23329	4.56753e-10	5.73117e-09
ENSG00000148848	ADAM12	protein_coding	ADAM metallopeptidase domain 12 [Source:HGNC Symbol;Acc:HGNC:190]	2320.01	-1.47887	0.100294	-14.7453	3.29635e-49	2.24985e-47
ENSG00000148935	GAS2	protein_coding	growth arrest specific 2 [Source:HGNC Symbol;Acc:HGNC:4167]	59.4631	1.26312	0.479051	2.63672	0.0083711	0.032876
ENSG00000148948	LRRC4C	protein_coding	leucine rich repeat containing 4C [Source:HGNC Symbol;Acc:HGNC:29317]	22.2693	2.31526	0.42987	5.38595	7.20639e-08	7.00544e-07
ENSG00000149131	SERPING1	protein_coding	serpin family G member 1 [Source:HGNC Symbol;Acc:HGNC:1228]	323.226	1.21397	0.120194	10.1001	5.52001e-24	1.67447e-22
ENSG00000149257	SERPINH1	protein_coding	serpin family H member 1 [Source:HGNC Symbol;Acc:HGNC:1546]	3354.68	1.90984	0.0855489	22.3245	2.13711e-110	4.39906e-108
ENSG00000149294	NCAM1	protein_coding	neural cell adhesion molecule 1 [Source:HGNC Symbol;Acc:HGNC:7656]	5177.29	-1.76517	0.0675472	-26.1323	1.56523e-150	5.48592e-148
ENSG00000149295	DRD2	protein_coding	dopamine receptor D2 [Source:HGNC Symbol;Acc:HGNC:3023]	311.932	-3.70328	0.171144	-21.6384	7.8238e-104	1.48115e-101
ENSG00000149403	GRIK4	protein_coding	glutamate ionotropic receptor kainate type subunit 4 [Source:HGNC Symbol;Acc:HGNC:4582]	33.0834	-1.43762	0.40702	-3.53207	0.00041232	0.00226799
ENSG00000149527	PLCH2	protein_coding	phospholipase C eta 2 [Source:HGNC Symbol;Acc:HGNC:29037]	88.9402	-2.23181	0.224267	-9.9516	2.48163e-23	7.28095e-22
ENSG00000149557	FEZ1	protein_coding	fasciculation and elongation protein zeta 1 [Source:HGNC Symbol;Acc:HGNC:3659]	205.941	-2.81093	0.280904	-10.0067	1.42404e-23	4.22586e-22
ENSG00000149557	FEZ1	protein_coding	fasciculation and elongation protein zeta 1 [Source:HGNC Symbol;Acc:HGNC:3659]	13.9152	1.5911	0.397839	3.99936	6.35127e-05	0.000405631
ENSG00000149575	SCN2B	protein_coding	sodium voltage-gated channel beta subunit 2 [Source:HGNC Symbol;Acc:HGNC:10589]	5.51493	-6.15825	1.15156	-5.34776	8.90496e-08	8.53823e-07
ENSG00000149654	CDH22	protein_coding	cadherin 22 [Source:HGNC Symbol;Acc:HGNC:13251]	26.6516	3.03469	1.19082	2.54841	0.0108215	0.0409017
ENSG00000149798	CDC42EP2	protein_coding	CDC42 effector protein 2 [Source:HGNC Symbol;Acc:HGNC:16263]	25.6079	-6.09847	0.791627	-7.70372	1.32162e-14	2.38701e-13
ENSG00000149972	CNTN5	protein_coding	contactin 5 [Source:HGNC Symbol;Acc:HGNC:2175]	76.5416	1.64384	0.372336	4.41494	1.01038e-05	7.40678e-05
ENSG00000150275	PCDH15	protein_coding	protocadherin related 15 [Source:HGNC Symbol;Acc:HGNC:14674]	45.2556	1.80996	0.283987	6.3734	1.84885e-10	2.40601e-09
ENSG00000150281	CTF1	protein_coding	cardiotrophin 1 [Source:HGNC Symbol;Acc:HGNC:2499]	506.464	-1.15182	0.126729	-9.08883	1.00109e-19	2.44255e-18
ENSG00000150401	DCUN1D2	protein_coding	defective in cullin neddylation 1 domain containing 2 [Source:HGNC Symbol;Acc:HGNC:20328]	712.768	1.47191	0.0770765	19.0967	2.68763e-81	3.30362e-79
ENSG00000150510	FAM124A	protein_coding	family with sequence similarity 124 member A [Source:HGNC Symbol;Acc:HGNC:26413]	7.19487	-2.03368	0.59544	-3.41542	0.000636841	0.00336946
ENSG00000150551	LYPD1	protein_coding	LY6/PLAUR domain containing 1 [Source:HGNC Symbol;Acc:HGNC:28431]	60.8175	-2.25446	0.204822	-11.0069	3.5395e-28	1.30029e-26
ENSG00000150594	ADRA2A	protein_coding	adrenoceptor alpha 2A [Source:HGNC Symbol;Acc:HGNC:281]	76.3561	1.25114	0.43452	2.87936	0.00398484	0.0172596
ENSG00000150637	CD226	protein_coding	CD226 molecule [Source:HGNC Symbol;Acc:HGNC:16961]	69.9388	3.49615	0.522226	6.69472	2.16091e-11	3.06259e-10
ENSG00000150893	FREM2	protein_coding	FRAS1 related extracellular matrix 2 [Source:HGNC Symbol;Acc:HGNC:25396]	250.652	4.08449	0.986795	4.13914	3.48604e-05	0.000233568
ENSG00000150907	FOXO1	protein_coding	forkhead box O1 [Source:HGNC Symbol;Acc:HGNC:3819]	850.968	-2.84641	0.120244	-23.672	7.01078e-124	1.76536e-121
ENSG00000151012	SLC7A11	protein_coding	solute carrier family 7 member 11 [Source:HGNC Symbol;Acc:HGNC:11059]	42.308	-4.68066	0.457298	-10.2355	1.37512e-24	4.32303e-23
ENSG00000151025	GPR158	protein_coding	G protein-coupled receptor 158 [Source:HGNC Symbol;Acc:HGNC:23689]	218.654	-1.58294	0.248667	-6.36571	1.94389e-10	2.52843e-09
ENSG00000151067	CACNA1C	protein_coding	calcium voltage-gated channel subunit alpha1 C [Source:HGNC Symbol;Acc:HGNC:1390]	490.139	-1.65961	0.139268	-11.9167	9.68661e-33	4.22238e-31
ENSG00000151067	CACNA1C	protein_coding	calcium voltage-gated channel subunit alpha1 C [Source:HGNC Symbol;Acc:HGNC:1390]	264.404	-1.38189	0.218919	-6.31233	2.74864e-10	3.52391e-09
ENSG00000151136	BTBD11	protein_coding	BTB domain containing 11 [Source:HGNC Symbol;Acc:HGNC:23844]	615.309	-1.47989	0.190993	-7.74843	9.30354e-15	1.6945e-13
ENSG00000151320	AKAP6	protein_coding	A-kinase anchoring protein 6 [Source:HGNC Symbol;Acc:HGNC:376]	122.919	2.14393	0.215486	9.94927	2.54043e-23	7.44504e-22
ENSG00000151376	ME3	protein_coding	malic enzyme 3 [Source:HGNC Symbol;Acc:HGNC:6985]	219.149	-1.72217	0.126118	-13.6552	1.87866e-42	1.08278e-40
ENSG00000151388	ADAMTS12	protein_coding	ADAM metallopeptidase with thrombospondin type 1 motif 12 [Source:HGNC Symbol;Acc:HGNC:14605]	115.892	1.19147	0.212835	5.59806	2.16762e-08	2.25418e-07
ENSG00000151468	CCDC3	protein_coding	coiled-coil domain containing 3 [Source:HGNC Symbol;Acc:HGNC:23813]	53.8574	-6.25051	0.538436	-11.6086	3.72478e-31	1.55065e-29
ENSG00000151611	MMAA	protein_coding	metabolism of cobalamin associated A [Source:HGNC Symbol;Acc:HGNC:18871]	522.07	2.95253	0.148818	19.8399	1.34812e-87	1.91064e-85
ENSG00000151615	POU4F2	protein_coding	POU class 4 homeobox 2 [Source:HGNC Symbol;Acc:HGNC:9219]	28.5966	2.34586	0.455102	5.15458	2.54204e-07	2.31986e-06
ENSG00000151617	EDNRA	protein_coding	endothelin receptor type A [Source:HGNC Symbol;Acc:HGNC:3179]	2885.82	-1.24991	0.0462377	-27.0323	6.1728e-161	2.80873e-158
ENSG00000151632	AKR1C2	protein_coding	aldo-keto reductase family 1 member C2 [Source:HGNC Symbol;Acc:HGNC:385]	19.9603	-2.43835	0.761709	-3.20116	0.00136875	0.00670822
ENSG00000151692	RNF144A	protein_coding	ring finger protein 144A [Source:HGNC Symbol;Acc:HGNC:20457]	29.0466	-3.48212	0.661032	-5.26771	1.38135e-07	1.29854e-06
ENSG00000151702	FLI1	protein_coding	Fli-1 proto-oncogene, ETS transcription factor [Source:HGNC Symbol;Acc:HGNC:3749]	209.006	1.12996	0.205197	5.50668	3.65659e-08	3.68873e-07
ENSG00000151715	TMEM45B	protein_coding	transmembrane protein 45B [Source:HGNC Symbol;Acc:HGNC:25194]	121.08	-1.20473	0.296316	-4.0657	4.78888e-05	0.000313885
ENSG00000151789	ZNF385D	protein_coding	zinc finger protein 385D [Source:HGNC Symbol;Acc:HGNC:26191]	196.542	1.22808	0.147684	8.31562	9.12733e-17	1.88928e-15
ENSG00000151892	GFRA1	protein_coding	GDNF family receptor alpha 1 [Source:HGNC Symbol;Acc:HGNC:4243]	9.08702	-5.30767	1.0747	-4.93873	7.86332e-07	6.77102e-06
ENSG00000151929	BAG3	protein_coding	BAG cochaperone 3 [Source:HGNC Symbol;Acc:HGNC:939]	1210.94	-1.20632	0.0952547	-12.6642	9.33792e-37	4.55241e-35
ENSG00000151948	GLT1D1	protein_coding	glycosyltransferase 1 domain containing 1 [Source:HGNC Symbol;Acc:HGNC:26483]	599.448	1.28553	0.145435	8.83923	9.63782e-19	2.24185e-17
ENSG00000151967	SCHIP1	protein_coding	schwannomin interacting protein 1 [Source:HGNC Symbol;Acc:HGNC:15678]	86.2627	-9.46321	1.03026	-9.18522	4.10679e-20	1.03111e-18
ENSG00000152076	CCDC74B	protein_coding	coiled-coil domain containing 74B [Source:HGNC Symbol;Acc:HGNC:25267]	275.951	1.34909	0.379902	3.55116	0.000383534	0.00212232
ENSG00000152092	ASTN1	protein_coding	astrotactin 1 [Source:HGNC Symbol;Acc:HGNC:773]	6.2207	-5.74468	1.22891	-4.67463	2.94485e-06	2.35515e-05
ENSG00000152104	PTPN14	protein_coding	protein tyrosine phosphatase non-receptor type 14 [Source:HGNC Symbol;Acc:HGNC:9647]	37.2812	-1.96148	0.313604	-6.25464	3.98424e-10	5.03338e-09
ENSG00000152137	HSPB8	protein_coding	heat shock protein family B (small) member 8 [Source:HGNC Symbol;Acc:HGNC:30171]	18.8243	-3.81087	0.746415	-5.10556	3.29812e-07	2.95884e-06
ENSG00000152154	TMEM178A	protein_coding	transmembrane protein 178A [Source:HGNC Symbol;Acc:HGNC:28517]	250.024	2.22943	0.156054	14.2863	2.66458e-46	1.72772e-44
ENSG00000152208	GRID2	protein_coding	glutamate ionotropic receptor delta type subunit 2 [Source:HGNC Symbol;Acc:HGNC:4576]	20.325	-2.48918	0.504921	-4.92985	8.22938e-07	7.06278e-06
ENSG00000152284	TCF7L1	protein_coding	transcription factor 7 like 1 [Source:HGNC Symbol;Acc:HGNC:11640]	66.1736	1.42506	0.285065	4.99907	5.76075e-07	5.03915e-06
ENSG00000152467	ZSCAN1	protein_coding	zinc finger and SCAN domain containing 1 [Source:HGNC Symbol;Acc:HGNC:23712]	14.057	2.16554	0.646467	3.3498	0.000808697	0.00418483
ENSG00000152582	SPEF2	protein_coding	sperm flagellar 2 [Source:HGNC Symbol;Acc:HGNC:26293]	535.544	7.93343	0.331133	23.9585	7.53956e-127	2.01594e-124
ENSG00000152583	SPARCL1	protein_coding	SPARC like 1 [Source:HGNC Symbol;Acc:HGNC:11220]	40.1734	2.34952	0.648885	3.62086	0.00029363	0.00166565
ENSG00000152661	GJA1	protein_coding	gap junction protein alpha 1 [Source:HGNC Symbol;Acc:HGNC:4274]	321.6	-1.24221	0.208258	-5.96479	2.44946e-09	2.83486e-08
ENSG00000152763	DNAI4	protein_coding	dynein axonemal intermediate chain 4 [Source:HGNC Symbol;Acc:HGNC:26252]	274.684	-3.21774	0.341881	-9.41188	4.8733e-21	1.2858e-19
ENSG00000152784	PRDM8	protein_coding	PR/SET domain 8 [Source:HGNC Symbol;Acc:HGNC:13993]	11.9412	-1.7377	0.561765	-3.09329	0.0019795	0.00930584
ENSG00000152818	UTRN	protein_coding	utrophin [Source:HGNC Symbol;Acc:HGNC:12635]	542.474	4.97433	0.453358	10.9722	5.19923e-28	1.90194e-26
ENSG00000152822	GRM1	protein_coding	glutamate metabotropic receptor 1 [Source:HGNC Symbol;Acc:HGNC:4593]	25.7208	-1.42295	0.412065	-3.45321	0.000553954	0.00296295
ENSG00000152894	PTPRK	protein_coding	protein tyrosine phosphatase receptor type K [Source:HGNC Symbol;Acc:HGNC:9674]	463.912	-1.79607	0.13607	-13.1996	8.82161e-40	4.737e-38
ENSG00000152952	PLOD2	protein_coding	procollagen-lysine,2-oxoglutarate 5-dioxygenase 2 [Source:HGNC Symbol;Acc:HGNC:9082]	218.406	-2.36534	0.1518	-15.582	9.64888e-55	7.36039e-53
ENSG00000152954	NRSN1	protein_coding	neurensin 1 [Source:HGNC Symbol;Acc:HGNC:17881]	21.4334	1.6995	0.394875	4.30389	1.67824e-05	0.00011844
ENSG00000152969	JAKMIP1	protein_coding	janus kinase and microtubule interacting protein 1 [Source:HGNC Symbol;Acc:HGNC:26460]	365.782	1.42957	0.152747	9.35908	8.04326e-21	2.09238e-19
ENSG00000153029	MR1	protein_coding	major histocompatibility complex, class I-related [Source:HGNC Symbol;Acc:HGNC:4975]	498.496	1.1415	0.213787	5.33943	9.32396e-08	8.91361e-07
ENSG00000153214	TMEM87B	protein_coding	transmembrane protein 87B [Source:HGNC Symbol;Acc:HGNC:25913]	908.821	1.99562	0.163605	12.1978	3.1946e-34	1.44347e-32
ENSG00000153291	SLC25A27	protein_coding	solute carrier family 25 member 27 [Source:HGNC Symbol;Acc:HGNC:21065]	629.266	1.45791	0.13343	10.9264	8.62134e-28	3.12295e-26
ENSG00000153721	CNKSR3	protein_coding	CNKSR family member 3 [Source:HGNC Symbol;Acc:HGNC:23034]	131.9	1.56923	0.164728	9.52615	1.63225e-21	4.41899e-20
ENSG00000153767	GTF2E1	protein_coding	general transcription factor IIE subunit 1 [Source:HGNC Symbol;Acc:HGNC:4650]	18.3194	-1.49036	0.367166	-4.05909	4.92647e-05	0.000321846
ENSG00000153779	TGIF2LX	protein_coding	TGFB induced factor homeobox 2 like X-linked [Source:HGNC Symbol;Acc:HGNC:18570]	5.48739	-5.37207	1.22502	-4.38529	1.15834e-05	8.41766e-05
ENSG00000153789	CIBAR2	protein_coding	CBY1 interacting BAR domain containing 2 [Source:HGNC Symbol;Acc:HGNC:24781]	97.9909	3.61296	0.279956	12.9054	4.19447e-38	2.15849e-36
ENSG00000153976	HS3ST3A1	protein_coding	heparan sulfate-glucosamine 3-sulfotransferase 3A1 [Source:HGNC Symbol;Acc:HGNC:5196]	432.763	-3.30524	0.170008	-19.4416	3.43075e-84	4.47136e-82
ENSG00000154065	ANKRD29	protein_coding	ankyrin repeat domain 29 [Source:HGNC Symbol;Acc:HGNC:27110]	1142.74	-1.26356	0.137577	-9.18437	4.1395e-20	1.03832e-18
ENSG00000154118	JPH3	protein_coding	junctophilin 3 [Source:HGNC Symbol;Acc:HGNC:14203]	30.9892	-1.16085	0.350362	-3.31328	0.000922092	0.00471239
ENSG00000154122	ANKH	protein_coding	ANKH inorganic pyrophosphate transport regulator [Source:HGNC Symbol;Acc:HGNC:15492]	9064.07	1.18248	0.0438172	26.9867	2.11667e-160	9.46517e-158
ENSG00000154127	UBASH3B	protein_coding	ubiquitin associated and SH3 domain containing B [Source:HGNC Symbol;Acc:HGNC:29884]	865.497	-2.20072	0.142742	-15.4175	1.24872e-53	9.27987e-52
ENSG00000154229	PRKCA	protein_coding	protein kinase C alpha [Source:HGNC Symbol;Acc:HGNC:9393]	694.866	-1.69486	0.108229	-15.6599	2.84134e-55	2.19325e-53
ENSG00000154237	LRRK1	protein_coding	leucine rich repeat kinase 1 [Source:HGNC Symbol;Acc:HGNC:18608]	3309.98	-1.54695	0.0894137	-17.301	4.61904e-67	4.50373e-65
ENSG00000154319	FAM167A	protein_coding	family with sequence similarity 167 member A [Source:HGNC Symbol;Acc:HGNC:15549]	679.47	1.93907	0.106773	18.1607	1.05575e-73	1.13618e-71
ENSG00000154358	OBSCN	protein_coding	obscurin, cytoskeletal calmodulin and titin-interacting RhoGEF [Source:HGNC Symbol;Acc:HGNC:15719]	1418.72	2.55394	0.188751	13.5308	1.02939e-41	5.82931e-40
ENSG00000154553	PDLIM3	protein_coding	PDZ and LIM domain 3 [Source:HGNC Symbol;Acc:HGNC:20767]	94.8168	1.74664	0.168052	10.3935	2.65534e-25	8.6194e-24
ENSG00000154654	NCAM2	protein_coding	neural cell adhesion molecule 2 [Source:HGNC Symbol;Acc:HGNC:7657]	21.623	-3.10682	0.510929	-6.08073	1.19636e-09	1.4299e-08
ENSG00000154736	ADAMTS5	protein_coding	ADAM metallopeptidase with thrombospondin type 1 motif 5 [Source:HGNC Symbol;Acc:HGNC:221]	21.52	-2.84893	0.409387	-6.95901	3.4268e-12	5.18841e-11
ENSG00000154783	FGD5	protein_coding	FYVE, RhoGEF and PH domain containing 5 [Source:HGNC Symbol;Acc:HGNC:19117]	28.2049	1.13129	0.377997	2.99285	0.00276383	0.012521
ENSG00000154856	APCDD1	protein_coding	APC down-regulated 1 [Source:HGNC Symbol;Acc:HGNC:15718]	274.602	4.46693	0.330807	13.5031	1.49864e-41	8.39496e-40
ENSG00000154975	CA10	protein_coding	carbonic anhydrase 10 [Source:HGNC Symbol;Acc:HGNC:1369]	90.5978	-4.56819	0.534336	-8.54927	1.23868e-17	2.73183e-16
ENSG00000155011	DKK2	protein_coding	dickkopf WNT signaling pathway inhibitor 2 [Source:HGNC Symbol;Acc:HGNC:2892]	783.85	-1.69016	0.127372	-13.2695	3.4792e-40	1.89175e-38
ENSG00000155052	CNTNAP5	protein_coding	contactin associated protein family member 5 [Source:HGNC Symbol;Acc:HGNC:18748]	266.512	-3.73347	0.166247	-22.4574	1.08319e-111	2.30275e-109
ENSG00000155093	PTPRN2	protein_coding	protein tyrosine phosphatase receptor type N2 [Source:HGNC Symbol;Acc:HGNC:9677]	3.58682	-3.05071	1.11594	-2.73375	0.00626183	0.0256283
ENSG00000155265	GOLGA7B	protein_coding	golgin A7 family member B [Source:HGNC Symbol;Acc:HGNC:31668]	890.592	1.18065	0.0944114	12.5054	6.97663e-36	3.32621e-34
ENSG00000155269	GPR78	protein_coding	G protein-coupled receptor 78 [Source:HGNC Symbol;Acc:HGNC:4528]	192.927	-4.74499	0.241389	-19.657	5.03553e-86	6.83777e-84
ENSG00000155366	RHOC	protein_coding	ras homolog family member C [Source:HGNC Symbol;Acc:HGNC:669]	96.1199	1.27302	0.154339	8.24818	1.60826e-16	3.27409e-15
ENSG00000155495	MAGEC1	protein_coding	MAGE family member C1 [Source:HGNC Symbol;Acc:HGNC:6812]	11814.6	1.0687	0.0586518	18.2211	3.50947e-74	3.84058e-72
ENSG00000155530	LRGUK	protein_coding	leucine rich repeats and guanylate kinase domain containing [Source:HGNC Symbol;Acc:HGNC:21964]	764.163	1.83115	0.092811	19.7298	1.19583e-86	1.64974e-84
ENSG00000155660	PDIA4	protein_coding	protein disulfide isomerase family A member 4 [Source:HGNC Symbol;Acc:HGNC:30167]	60.671	2.5923	0.270597	9.57994	9.71025e-22	2.67068e-20
ENSG00000155760	FZD7	protein_coding	frizzled class receptor 7 [Source:HGNC Symbol;Acc:HGNC:4045]	1284.49	-1.51201	0.0908803	-16.6374	3.73699e-62	3.42483e-60
ENSG00000155886	SLC24A2	protein_coding	solute carrier family 24 member 2 [Source:HGNC Symbol;Acc:HGNC:10976]	672.054	-1.23897	0.0790723	-15.6689	2.4684e-55	1.92253e-53
ENSG00000155893	PXYLP1	protein_coding	2-phosphoxylose phosphatase 1 [Source:HGNC Symbol;Acc:HGNC:26303]	347.381	1.1109	0.243187	4.56809	4.92194e-06	3.79249e-05
ENSG00000155961	RAB39B	protein_coding	RAB39B, member RAS oncogene family [Source:HGNC Symbol;Acc:HGNC:16499]	44.5307	3.99874	0.605652	6.60237	4.0463e-11	5.5911e-10
ENSG00000155970	MICU3	protein_coding	mitochondrial calcium uptake family member 3 [Source:HGNC Symbol;Acc:HGNC:27820]	197.931	-1.26064	0.26762	-4.71055	2.47051e-06	1.99425e-05
ENSG00000155974	GRIP1	protein_coding	glutamate receptor interacting protein 1 [Source:HGNC Symbol;Acc:HGNC:18708]	838.76	4.34638	0.164879	26.361	3.83543e-153	1.44168e-150
ENSG00000156113	KCNMA1	protein_coding	potassium calcium-activated channel subfamily M alpha 1 [Source:HGNC Symbol;Acc:HGNC:6284]	16.0816	-7.6864	1.40708	-5.46264	4.69094e-08	4.66152e-07
ENSG00000156140	ADAMTS3	protein_coding	ADAM metallopeptidase with thrombospondin type 1 motif 3 [Source:HGNC Symbol;Acc:HGNC:219]	209.778	-2.17075	0.169764	-12.7868	1.94199e-37	9.64895e-36
ENSG00000156194	PPEF2	protein_coding	protein phosphatase with EF-hand domain 2 [Source:HGNC Symbol;Acc:HGNC:9244]	739.499	-1.73221	0.0872732	-19.8481	1.14397e-87	1.63023e-85
ENSG00000156232	WHAMM	protein_coding	WASP homolog associated with actin, golgi membranes and microtubules [Source:HGNC Symbol;Acc:HGNC:30493]	247.11	-3.00979	0.229657	-13.1056	3.05734e-39	1.59548e-37
ENSG00000156298	TSPAN7	protein_coding	tetraspanin 7 [Source:HGNC Symbol;Acc:HGNC:11854]	47.6944	-1.0639	0.235018	-4.5269	5.98548e-06	4.54315e-05
ENSG00000156453	PCDH1	protein_coding	protocadherin 1 [Source:HGNC Symbol;Acc:HGNC:8655]	69.2613	-1.89993	0.198622	-9.56551	1.11645e-21	3.06092e-20
ENSG00000156475	PPP2R2B	protein_coding	protein phosphatase 2 regulatory subunit Bbeta [Source:HGNC Symbol;Acc:HGNC:9305]	1281.34	-1.59651	0.0788823	-20.2391	4.42784e-91	6.91811e-89
ENSG00000156564	LRFN2	protein_coding	leucine rich repeat and fibronectin type III domain containing 2 [Source:HGNC Symbol;Acc:HGNC:21226]	9.31292	-4.05714	0.778745	-5.20985	1.8899e-07	1.75247e-06
ENSG00000156642	NPTN	protein_coding	neuroplastin [Source:HGNC Symbol;Acc:HGNC:17867]	173.157	7.02587	0.867457	8.09939	5.52365e-16	1.0911e-14
ENSG00000156687	UNC5D	protein_coding	unc-5 netrin receptor D [Source:HGNC Symbol;Acc:HGNC:18634]	1825.23	-3.6639	0.182272	-20.1013	7.18744e-90	1.09014e-87
ENSG00000156869	FRRS1	protein_coding	ferric chelate reductase 1 [Source:HGNC Symbol;Acc:HGNC:27622]	130.103	-2.17983	0.404194	-5.39303	6.92778e-08	6.75231e-07
ENSG00000157064	NMNAT2	protein_coding	nicotinamide nucleotide adenylyltransferase 2 [Source:HGNC Symbol;Acc:HGNC:16789]	124.381	-2.72601	0.214079	-12.7337	3.84303e-37	1.89132e-35
ENSG00000157087	ATP2B2	protein_coding	ATPase plasma membrane Ca2+ transporting 2 [Source:HGNC Symbol;Acc:HGNC:815]	219.887	1.13128	0.169567	6.67155	2.53115e-11	3.5717e-10
ENSG00000157168	NRG1	protein_coding	neuregulin 1 [Source:HGNC Symbol;Acc:HGNC:7997]	132.556	-1.05559	0.224603	-4.69983	2.60381e-06	2.09598e-05
ENSG00000157404	KIT	protein_coding	KIT proto-oncogene, receptor tyrosine kinase [Source:HGNC Symbol;Acc:HGNC:6342]	800.53	1.11143	0.113248	9.81418	9.783e-23	2.80367e-21
ENSG00000157470	FAM81A	protein_coding	family with sequence similarity 81 member A [Source:HGNC Symbol;Acc:HGNC:28379]	270.371	1.2924	0.36908	3.50168	0.000462338	0.00251599
ENSG00000157483	MYO1E	protein_coding	myosin IE [Source:HGNC Symbol;Acc:HGNC:7599]	31.51	-1.96406	0.418319	-4.69513	2.66432e-06	2.14202e-05
ENSG00000157510	AFAP1L1	protein_coding	actin filament associated protein 1 like 1 [Source:HGNC Symbol;Acc:HGNC:26714]	531.394	-1.33943	0.115517	-11.5951	4.36526e-31	1.80859e-29
ENSG00000157551	KCNJ15	protein_coding	potassium inwardly rectifying channel subfamily J member 15 [Source:HGNC Symbol;Acc:HGNC:6261]	761.426	-2.05572	0.191425	-10.7391	6.67169e-27	2.33518e-25
ENSG00000157557	ETS2	protein_coding	ETS proto-oncogene 2, transcription factor [Source:HGNC Symbol;Acc:HGNC:3489]	16.5895	2.80943	0.808506	3.47484	0.000511155	0.00275735
ENSG00000157680	DGKI	protein_coding	diacylglycerol kinase iota [Source:HGNC Symbol;Acc:HGNC:2855]	129.835	-1.40875	0.168857	-8.34283	7.25349e-17	1.51018e-15
ENSG00000157703	SVOPL	protein_coding	SVOP like [Source:HGNC Symbol;Acc:HGNC:27034]	1147.64	-1.86326	0.1667	-11.1774	5.26298e-29	2.01328e-27
ENSG00000157734	SNX22	protein_coding	sorting nexin 22 [Source:HGNC Symbol;Acc:HGNC:16315]	8372.72	-1.00842	0.109873	-9.17807	4.38903e-20	1.09667e-18
ENSG00000157823	AP3S2	protein_coding	adaptor related protein complex 3 subunit sigma 2 [Source:HGNC Symbol;Acc:HGNC:571]	198.051	1.58415	0.402967	3.93123	8.45124e-05	0.000527664
ENSG00000157851	DPYSL5	protein_coding	dihydropyrimidinase like 5 [Source:HGNC Symbol;Acc:HGNC:20637]	71.044	1.37218	0.223314	6.14464	8.01439e-10	9.74502e-09
ENSG00000157978	LDLRAP1	protein_coding	low density lipoprotein receptor adaptor protein 1 [Source:HGNC Symbol;Acc:HGNC:18640]	139.855	1.10804	0.421807	2.62689	0.00861681	0.0337184
ENSG00000158050	DUSP2	protein_coding	dual specificity phosphatase 2 [Source:HGNC Symbol;Acc:HGNC:3068]	7.59765	3.01991	0.806393	3.74496	0.000180425	0.00106207
ENSG00000158106	RHPN1	protein_coding	rhophilin Rho GTPase binding protein 1 [Source:HGNC Symbol;Acc:HGNC:19973]	12.9512	1.84775	0.686788	2.69043	0.007136	0.0286589
ENSG00000158156	XKR8	protein_coding	XK related 8 [Source:HGNC Symbol;Acc:HGNC:25508]	519.82	-1.86107	0.103272	-18.0211	1.33105e-72	1.41485e-70
ENSG00000158220	ESYT3	protein_coding	extended synaptotagmin 3 [Source:HGNC Symbol;Acc:HGNC:24295]	272.98	1.64234	0.464244	3.53766	0.000403685	0.00222198
ENSG00000158258	CLSTN2	protein_coding	calsyntenin 2 [Source:HGNC Symbol;Acc:HGNC:17448]	341.732	1.23943	0.134825	9.19291	3.82356e-20	9.61861e-19
ENSG00000158286	RNF207	protein_coding	ring finger protein 207 [Source:HGNC Symbol;Acc:HGNC:32947]	23.9403	2.21366	0.600637	3.68552	0.000228235	0.00132043
ENSG00000158292	GPR153	protein_coding	G protein-coupled receptor 153 [Source:HGNC Symbol;Acc:HGNC:23618]	725.481	-1.88783	0.709409	-2.66113	0.00778795	0.0309134
ENSG00000158423	RIBC1	protein_coding	RIB43A domain with coiled-coils 1 [Source:HGNC Symbol;Acc:HGNC:26537]	89.9225	-2.17034	0.286727	-7.56937	3.75033e-14	6.53248e-13
ENSG00000158445	KCNB1	protein_coding	potassium voltage-gated channel subfamily B member 1 [Source:HGNC Symbol;Acc:HGNC:6231]	88.8193	-1.22219	0.443064	-2.7585	0.00580677	0.0239892
ENSG00000158458	NRG2	protein_coding	neuregulin 2 [Source:HGNC Symbol;Acc:HGNC:7998]	977.931	-1.48695	0.13703	-10.8512	1.96783e-27	6.99147e-26
ENSG00000158555	GDPD5	protein_coding	glycerophosphodiester phosphodiesterase domain containing 5 [Source:HGNC Symbol;Acc:HGNC:28804]	783.034	2.61455	0.307871	8.49235	2.02508e-17	4.39152e-16
ENSG00000158747	NBL1	protein_coding	NBL1, DAN family BMP antagonist [Source:HGNC Symbol;Acc:HGNC:7650]	7.46472	-6.24864	1.16068	-5.38361	7.30047e-08	7.09157e-07
ENSG00000158747	NBL1	protein_coding	NBL1, DAN family BMP antagonist [Source:HGNC Symbol;Acc:HGNC:7650]	520.345	1.3761	0.112307	12.253	1.619e-34	7.39269e-33
ENSG00000158859	ADAMTS4	protein_coding	ADAM metallopeptidase with thrombospondin type 1 motif 4 [Source:HGNC Symbol;Acc:HGNC:220]	16.0945	2.05176	0.561698	3.65278	0.000259415	0.0014846
ENSG00000159173	TNNI1	protein_coding	troponin I1, slow skeletal type [Source:HGNC Symbol;Acc:HGNC:11945]	52.1302	-6.49377	0.621585	-10.4471	1.51052e-25	4.97168e-24
ENSG00000159176	CSRP1	protein_coding	cysteine and glycine rich protein 1 [Source:HGNC Symbol;Acc:HGNC:2469]	6.21338	-3.72974	1.31382	-2.83885	0.00452761	0.019368
ENSG00000159208	CIART	protein_coding	circadian associated repressor of transcription [Source:HGNC Symbol;Acc:HGNC:25200]	15.9131	1.6641	0.438805	3.79235	0.000149227	0.000894034
ENSG00000159248	GJD2	protein_coding	gap junction protein delta 2 [Source:HGNC Symbol;Acc:HGNC:19154]	1604.45	1.24997	0.223543	5.59165	2.24922e-08	2.33156e-07
ENSG00000159289	GOLGA6A	protein_coding	golgin A6 family member A [Source:HGNC Symbol;Acc:HGNC:13567]	38.7277	2.41921	0.45621	5.30284	1.14013e-07	1.07961e-06
ENSG00000159387	IRX6	protein_coding	iroquois homeobox 6 [Source:HGNC Symbol;Acc:HGNC:14675]	2349.82	-1.57283	0.148767	-10.5724	3.99945e-26	1.35065e-24
ENSG00000159388	BTG2	protein_coding	BTG anti-proliferation factor 2 [Source:HGNC Symbol;Acc:HGNC:1131]	109.274	-1.31468	0.21757	-6.04254	1.51711e-09	1.79179e-08
ENSG00000159403	C1R	protein_coding	complement C1r [Source:HGNC Symbol;Acc:HGNC:1246]	17.2878	-1.62732	0.65333	-2.4908	0.0127454	0.0470756
ENSG00000159409	CELF3	protein_coding	CUGBP Elav-like family member 3 [Source:HGNC Symbol;Acc:HGNC:11967]	17.2646	-3.11781	0.830241	-3.75531	0.000173125	0.00102189
ENSG00000159556	ISL2	protein_coding	ISL LIM homeobox 2 [Source:HGNC Symbol;Acc:HGNC:18524]	335.045	-1.93863	0.247102	-7.84545	4.3139e-15	8.06671e-14
ENSG00000159588	CCDC17	protein_coding	coiled-coil domain containing 17 [Source:HGNC Symbol;Acc:HGNC:26574]	10.2598	-3.40097	0.837573	-4.0605	4.89672e-05	0.000319983
ENSG00000159674	SPON2	protein_coding	spondin 2 [Source:HGNC Symbol;Acc:HGNC:11253]	1275.27	1.54339	0.149924	10.2945	7.46081e-25	2.36847e-23
ENSG00000159753	CARMIL2	protein_coding	capping protein regulator and myosin 1 linker 2 [Source:HGNC Symbol;Acc:HGNC:27089]	350.774	-2.41064	0.507804	-4.7472	2.06256e-06	1.68116e-05
ENSG00000159784	FAM131B	protein_coding	family with sequence similarity 131 member B [Source:HGNC Symbol;Acc:HGNC:22202]	1514.77	-1.32065	0.100507	-13.1399	1.94507e-39	1.02535e-37
ENSG00000159840	ZYX	protein_coding	zyxin [Source:HGNC Symbol;Acc:HGNC:13200]	138.796	-1.36822	0.148649	-9.20436	3.43705e-20	8.65469e-19
ENSG00000160097	FNDC5	protein_coding	fibronectin type III domain containing 5 [Source:HGNC Symbol;Acc:HGNC:20240]	9.01721	2.85738	0.61855	4.61949	3.84692e-06	3.02528e-05
ENSG00000160145	KALRN	protein_coding	kalirin RhoGEF kinase [Source:HGNC Symbol;Acc:HGNC:4814]	51.9737	-1.03278	0.325964	-3.16838	0.0015329	0.00742987
ENSG00000160179	ABCG1	protein_coding	ATP binding cassette subfamily G member 1 [Source:HGNC Symbol;Acc:HGNC:73]	103.518	1.53967	0.244344	6.30123	2.95291e-10	3.77646e-09
ENSG00000160188	RSPH1	protein_coding	radial spoke head component 1 [Source:HGNC Symbol;Acc:HGNC:12371]	19.4684	2.80782	0.412542	6.80614	1.00254e-11	1.45995e-10
ENSG00000160190	SLC37A1	protein_coding	solute carrier family 37 member 1 [Source:HGNC Symbol;Acc:HGNC:11024]	78.3542	-1.01707	0.230454	-4.41332	1.01798e-05	7.45827e-05
ENSG00000160284	SPATC1L	protein_coding	spermatogenesis and centriole associated 1 like [Source:HGNC Symbol;Acc:HGNC:1298]	3.1027	-2.52739	0.901872	-2.80238	0.00507277	0.0213549
ENSG00000160307	S100B	protein_coding	S100 calcium binding protein B [Source:HGNC Symbol;Acc:HGNC:10500]	69.4819	1.11372	0.194406	5.72881	1.01136e-08	1.09112e-07
ENSG00000160321	ZNF208	protein_coding	zinc finger protein 208 [Source:HGNC Symbol;Acc:HGNC:12999]	521.324	1.38206	0.392263	3.52331	0.000426191	0.00233792
ENSG00000160349	LCN1	protein_coding	lipocalin 1 [Source:HGNC Symbol;Acc:HGNC:6525]	7.38237	-4.55049	1.04595	-4.35058	1.35778e-05	9.73877e-05
ENSG00000160602	NEK8	protein_coding	NIMA related kinase 8 [Source:HGNC Symbol;Acc:HGNC:13387]	864.018	-1.04335	0.152521	-6.84074	7.87864e-12	1.15316e-10
ENSG00000160685	ZBTB7B	protein_coding	zinc finger and BTB domain containing 7B [Source:HGNC Symbol;Acc:HGNC:18668]	126.904	-3.69936	0.30178	-12.2584	1.51389e-34	6.9249e-33
ENSG00000160883	HK3	protein_coding	hexokinase 3 [Source:HGNC Symbol;Acc:HGNC:4925]	454.969	-2.48863	0.163604	-15.2113	2.97684e-52	2.12693e-50
ENSG00000160932	LY6E	protein_coding	lymphocyte antigen 6 family member E [Source:HGNC Symbol;Acc:HGNC:6727]	16.2186	3.22008	0.769471	4.1848	2.85412e-05	0.000193478
ENSG00000160963	COL26A1	protein_coding	collagen type XXVI alpha 1 chain [Source:HGNC Symbol;Acc:HGNC:18038]	219.014	-1.01339	0.213209	-4.75305	2.00375e-06	1.63683e-05
ENSG00000161082	CELF5	protein_coding	CUGBP Elav-like family member 5 [Source:HGNC Symbol;Acc:HGNC:14058]	3.9194	-3.21697	1.05378	-3.05278	0.00226734	0.0104879
ENSG00000161638	ITGA5	protein_coding	integrin subunit alpha 5 [Source:HGNC Symbol;Acc:HGNC:6141]	291.05	-5.30645	0.372907	-14.23	5.97112e-46	3.81446e-44
ENSG00000161647	MPP3	protein_coding	membrane palmitoylated protein 3 [Source:HGNC Symbol;Acc:HGNC:7221]	26.8803	1.37981	0.340586	4.05128	5.09378e-05	0.000331774
ENSG00000161652	IZUMO2	protein_coding	IZUMO family member 2 [Source:HGNC Symbol;Acc:HGNC:28518]	10.0554	6.39512	1.12259	5.69674	1.22118e-08	1.30447e-07
ENSG00000161681	SHANK1	protein_coding	SH3 and multiple ankyrin repeat domains 1 [Source:HGNC Symbol;Acc:HGNC:15474]	10.9093	2.1194	0.798202	2.65522	0.00792578	0.0313693
ENSG00000161921	CXCL16	protein_coding	C-X-C motif chemokine ligand 16 [Source:HGNC Symbol;Acc:HGNC:16642]	2.04405	3.6339	1.3581	2.67572	0.00745684	0.0297494
ENSG00000161940	BCL6B	protein_coding	BCL6B transcription repressor [Source:HGNC Symbol;Acc:HGNC:1002]	662.914	-1.08517	0.20555	-5.27935	1.29643e-07	1.22359e-06
ENSG00000162039	MEIOB	protein_coding	meiosis specific with OB-fold [Source:HGNC Symbol;Acc:HGNC:28569]	87.0708	-4.78686	0.592129	-8.08414	6.26024e-16	1.23191e-14
ENSG00000162078	ZG16B	protein_coding	zymogen granule protein 16B [Source:HGNC Symbol;Acc:HGNC:30456]	439.174	-1.13649	0.12009	-9.4636	2.97529e-21	7.93084e-20
ENSG00000162104	ADCY9	protein_coding	adenylate cyclase 9 [Source:HGNC Symbol;Acc:HGNC:240]	21.904	-1.01372	0.369287	-2.74508	0.00604959	0.0248696
ENSG00000162105	SHANK2	protein_coding	SH3 and multiple ankyrin repeat domains 2 [Source:HGNC Symbol;Acc:HGNC:14295]	7716.46	-1.43066	0.0438061	-32.6588	6.00208e-234	5.02161e-231
ENSG00000162174	ASRGL1	protein_coding	asparaginase and isoaspartyl peptidase 1 [Source:HGNC Symbol;Acc:HGNC:16448]	26.2053	-2.62907	0.702119	-3.74448	0.000180769	0.00106386
ENSG00000162344	FGF19	protein_coding	fibroblast growth factor 19 [Source:HGNC Symbol;Acc:HGNC:3675]	628.223	-2.37271	0.910572	-2.60574	0.00916773	0.0354887
ENSG00000162374	ELAVL4	protein_coding	ELAV like RNA binding protein 4 [Source:HGNC Symbol;Acc:HGNC:3315]	693.353	-1.09814	0.129209	-8.49894	1.91326e-17	4.15597e-16
ENSG00000162438	CTRC	protein_coding	chymotrypsin C [Source:HGNC Symbol;Acc:HGNC:2523]	956.43	-7.31351	0.274921	-26.6022	6.40831e-156	2.59697e-153
ENSG00000162496	DHRS3	protein_coding	dehydrogenase/reductase 3 [Source:HGNC Symbol;Acc:HGNC:17693]	98.2281	-1.71155	0.242297	-7.06382	1.61987e-12	2.51877e-11
ENSG00000162522	KIAA1522	protein_coding	KIAA1522 [Source:HGNC Symbol;Acc:HGNC:29301]	6.15315	-3.69095	0.82041	-4.49891	6.83021e-06	5.13623e-05
ENSG00000162545	CAMK2N1	protein_coding	calcium/calmodulin dependent protein kinase II inhibitor 1 [Source:HGNC Symbol;Acc:HGNC:24190]	824.162	4.10817	0.17857	23.0059	4.06706e-117	9.33481e-115
ENSG00000162551	ALPL	protein_coding	alkaline phosphatase, biomineralization associated [Source:HGNC Symbol;Acc:HGNC:438]	1189.08	1.25087	0.14981	8.34971	6.84295e-17	1.42783e-15
ENSG00000162552	WNT4	protein_coding	Wnt family member 4 [Source:HGNC Symbol;Acc:HGNC:12783]	48.7174	2.37624	0.28781	8.25626	1.50311e-16	3.07449e-15
ENSG00000162576	MXRA8	protein_coding	matrix remodeling associated 8 [Source:HGNC Symbol;Acc:HGNC:7542]	179.438	2.32698	0.259183	8.97812	2.7542e-19	6.57158e-18
ENSG00000162599	NFIA	protein_coding	nuclear factor I A [Source:HGNC Symbol;Acc:HGNC:7784]	53.3853	-1.10662	0.412142	-2.68505	0.00725197	0.0290482
ENSG00000162614	NEXN	protein_coding	nexilin F-actin binding protein [Source:HGNC Symbol;Acc:HGNC:29557]	5.45876	1.82739	0.72178	2.53179	0.0113483	0.0425578
ENSG00000162631	NTNG1	protein_coding	netrin G1 [Source:HGNC Symbol;Acc:HGNC:23319]	113.874	-5.34591	0.468577	-11.4088	3.77817e-30	1.51454e-28
ENSG00000162654	GBP4	protein_coding	guanylate binding protein 4 [Source:HGNC Symbol;Acc:HGNC:20480]	80.76	-4.66391	0.322984	-14.4401	2.89448e-47	1.91508e-45
ENSG00000162676	GFI1	protein_coding	growth factor independent 1 transcriptional repressor [Source:HGNC Symbol;Acc:HGNC:4237]	1.86819	-3.3937	1.34994	-2.51397	0.0119379	0.0444476
ENSG00000162706	CADM3	protein_coding	cell adhesion molecule 3 [Source:HGNC Symbol;Acc:HGNC:17601]	362.553	-2.20548	0.229321	-9.61743	6.74956e-22	1.86429e-20
ENSG00000162728	KCNJ9	protein_coding	potassium inwardly rectifying channel subfamily J member 9 [Source:HGNC Symbol;Acc:HGNC:6270]	3.65733	3.88169	1.25829	3.08489	0.00203626	0.00955016
ENSG00000162746	FCRLB	protein_coding	Fc receptor like B [Source:HGNC Symbol;Acc:HGNC:26431]	6.41755	6.38407	1.15488	5.5279	3.24096e-08	3.28992e-07
ENSG00000162772	ATF3	protein_coding	activating transcription factor 3 [Source:HGNC Symbol;Acc:HGNC:785]	1830.49	-1.05752	0.0812241	-13.0197	9.44876e-39	4.90126e-37
ENSG00000162779	AXDND1	protein_coding	axonemal dynein light chain domain containing 1 [Source:HGNC Symbol;Acc:HGNC:26564]	18.154	-2.55883	0.573978	-4.45806	8.27051e-06	6.15329e-05
ENSG00000162782	TDRD5	protein_coding	tudor domain containing 5 [Source:HGNC Symbol;Acc:HGNC:20614]	65.8226	-1.83998	0.243427	-7.55864	4.07309e-14	7.06619e-13
ENSG00000162849	KIF26B	protein_coding	kinesin family member 26B [Source:HGNC Symbol;Acc:HGNC:25484]	7.65911	-2.74615	0.649969	-4.22505	2.38888e-05	0.00016404
ENSG00000162873	KLHDC8A	protein_coding	kelch domain containing 8A [Source:HGNC Symbol;Acc:HGNC:25573]	72.3824	-4.37442	0.329823	-13.2629	3.79827e-40	2.06092e-38
ENSG00000162951	LRRTM1	protein_coding	leucine rich repeat transmembrane neuronal 1 [Source:HGNC Symbol;Acc:HGNC:19408]	72.6021	-1.29254	0.248476	-5.20185	1.97311e-07	1.82246e-06
ENSG00000162975	KCNF1	protein_coding	potassium voltage-gated channel modifier subfamily F member 1 [Source:HGNC Symbol;Acc:HGNC:6246]	299.689	-1.14335	0.103858	-11.0087	3.46872e-28	1.27791e-26
ENSG00000162989	KCNJ3	protein_coding	potassium inwardly rectifying channel subfamily J member 3 [Source:HGNC Symbol;Acc:HGNC:6264]	19.6618	-1.05927	0.353492	-2.99659	0.00273018	0.0123794
ENSG00000163053	SLC16A14	protein_coding	solute carrier family 16 member 14 [Source:HGNC Symbol;Acc:HGNC:26417]	89.9983	1.41591	0.246463	5.74493	9.1957e-09	9.9624e-08
ENSG00000163060	TEKT4	protein_coding	tektin 4 [Source:HGNC Symbol;Acc:HGNC:31012]	24.7285	1.58049	0.37345	4.23214	2.31477e-05	0.000159458
ENSG00000163071	SPATA18	protein_coding	spermatogenesis associated 18 [Source:HGNC Symbol;Acc:HGNC:29579]	22.2461	-1.10699	0.311043	-3.55895	0.000372341	0.00206656
ENSG00000163075	CFAP221	protein_coding	cilia and flagella associated protein 221 [Source:HGNC Symbol;Acc:HGNC:33720]	43.1635	4.92951	0.544362	9.05558	1.35847e-19	3.29283e-18
ENSG00000163082	SGPP2	protein_coding	sphingosine-1-phosphate phosphatase 2 [Source:HGNC Symbol;Acc:HGNC:19953]	918.567	3.09235	0.0823287	37.5609	0	0
ENSG00000163131	CTSS	protein_coding	cathepsin S [Source:HGNC Symbol;Acc:HGNC:2545]	26.2265	-1.30643	0.361551	-3.61339	0.00030222	0.0017092
ENSG00000163191	S100A11	protein_coding	S100 calcium binding protein A11 [Source:HGNC Symbol;Acc:HGNC:10488]	2.52901	3.43814	1.3507	2.54545	0.0109137	0.041202
ENSG00000163235	TGFA	protein_coding	transforming growth factor alpha [Source:HGNC Symbol;Acc:HGNC:11765]	1125.84	1.22616	0.110106	11.1361	8.36783e-29	3.17757e-27
ENSG00000163239	TDRD10	protein_coding	tudor domain containing 10 [Source:HGNC Symbol;Acc:HGNC:25316]	4267.66	1.33181	0.0870521	15.299	7.76999e-53	5.69272e-51
ENSG00000163346	PBXIP1	protein_coding	PBX homeobox interacting protein 1 [Source:HGNC Symbol;Acc:HGNC:21199]	16.8773	1.87251	0.516164	3.62774	0.00028591	0.00162439
ENSG00000163430	FSTL1	protein_coding	follistatin like 1 [Source:HGNC Symbol;Acc:HGNC:3972]	22.6052	-1.25277	0.357234	-3.50686	0.000453427	0.00247476
ENSG00000163491	NEK10	protein_coding	NIMA related kinase 10 [Source:HGNC Symbol;Acc:HGNC:18592]	41.2778	3.18917	0.306041	10.4207	1.99425e-25	6.52244e-24
ENSG00000163499	CRYBA2	protein_coding	crystallin beta A2 [Source:HGNC Symbol;Acc:HGNC:2395]	172.425	2.30926	0.144202	16.0141	1.01906e-57	8.66572e-56
ENSG00000163508	EOMES	protein_coding	eomesodermin [Source:HGNC Symbol;Acc:HGNC:3372]	1224.83	-2.37891	0.180871	-13.1525	1.64555e-39	8.72779e-38
ENSG00000163513	TGFBR2	protein_coding	transforming growth factor beta receptor 2 [Source:HGNC Symbol;Acc:HGNC:11773]	233.155	1.00076	0.152375	6.56771	5.10953e-11	6.9858e-10
ENSG00000163531	NFASC	protein_coding	neurofascin [Source:HGNC Symbol;Acc:HGNC:29866]	1888.54	-2.57593	0.120655	-21.3496	3.93311e-101	7.33879e-99
ENSG00000163577	EIF5A2	protein_coding	eukaryotic translation initiation factor 5A2 [Source:HGNC Symbol;Acc:HGNC:3301]	116.022	1.51005	0.311775	4.84339	1.27641e-06	1.06721e-05
ENSG00000163584	RPL22L1	protein_coding	ribosomal protein L22 like 1 [Source:HGNC Symbol;Acc:HGNC:27610]	65.365	1.46031	0.315415	4.6298	3.66014e-06	2.88277e-05
ENSG00000163617	CCDC191	protein_coding	coiled-coil domain containing 191 [Source:HGNC Symbol;Acc:HGNC:29272]	192.638	3.01256	0.155209	19.4097	6.39271e-84	8.24882e-82
ENSG00000163630	SYNPR	protein_coding	synaptoporin [Source:HGNC Symbol;Acc:HGNC:16507]	1674.5	-1.03242	0.0923124	-11.1839	4.88794e-29	1.87535e-27
ENSG00000163661	PTX3	protein_coding	pentraxin 3 [Source:HGNC Symbol;Acc:HGNC:9692]	137.414	2.58698	0.238001	10.8696	1.6087e-27	5.74701e-26
ENSG00000163697	APBB2	protein_coding	amyloid beta precursor protein binding family B member 2 [Source:HGNC Symbol;Acc:HGNC:582]	295.898	-12.3098	1.02468	-12.0133	3.02586e-33	1.3324e-31
ENSG00000163702	IL17RC	protein_coding	interleukin 17 receptor C [Source:HGNC Symbol;Acc:HGNC:18358]	193.685	1.46855	0.206159	7.12339	1.05306e-12	1.66234e-11
ENSG00000163873	GRIK3	protein_coding	glutamate ionotropic receptor kainate type subunit 3 [Source:HGNC Symbol;Acc:HGNC:4581]	387.813	-3.46495	0.219576	-15.7802	4.25946e-56	3.40967e-54
ENSG00000163975	MELTF	protein_coding	melanotransferrin [Source:HGNC Symbol;Acc:HGNC:7037]	1020.2	-1.0988	0.128614	-8.5434	1.30325e-17	2.86207e-16
ENSG00000164056	SPRY1	protein_coding	sprouty RTK signaling antagonist 1 [Source:HGNC Symbol;Acc:HGNC:11269]	119.546	-1.84426	0.307462	-5.99833	1.99352e-09	2.32796e-08
ENSG00000164061	BSN	protein_coding	bassoon presynaptic cytomatrix protein [Source:HGNC Symbol;Acc:HGNC:1117]	7075.18	2.22374	0.0928592	23.9474	9.82773e-127	2.60094e-124
ENSG00000164082	GRM2	protein_coding	glutamate metabotropic receptor 2 [Source:HGNC Symbol;Acc:HGNC:4594]	44.4994	3.44698	0.515652	6.6847	2.31402e-11	3.27065e-10
ENSG00000164099	PRSS12	protein_coding	serine protease 12 [Source:HGNC Symbol;Acc:HGNC:9477]	386.295	-1.63653	0.247322	-6.61698	3.66608e-11	5.08739e-10
ENSG00000164142	FHIP1A	protein_coding	FHF complex subunit HOOK interacting protein 1A [Source:HGNC Symbol;Acc:HGNC:34237]	4469.32	1.00155	0.0820981	12.1995	3.12862e-34	1.41612e-32
ENSG00000164176	EDIL3	protein_coding	EGF like repeats and discoidin domains 3 [Source:HGNC Symbol;Acc:HGNC:3173]	28.7761	-1.27009	0.497971	-2.55054	0.0107556	0.0406821
ENSG00000164211	STARD4	protein_coding	StAR related lipid transfer domain containing 4 [Source:HGNC Symbol;Acc:HGNC:18058]	62.0834	5.82305	0.584358	9.96485	2.17195e-23	6.40132e-22
ENSG00000164251	F2RL1	protein_coding	F2R like trypsin receptor 1 [Source:HGNC Symbol;Acc:HGNC:3538]	21.5634	-1.2347	0.485505	-2.54312	0.0109867	0.0414476
ENSG00000164294	GPX8	protein_coding	glutathione peroxidase 8 (putative) [Source:HGNC Symbol;Acc:HGNC:33100]	4.49493	-5.36657	1.17162	-4.58047	4.63939e-06	3.60153e-05
ENSG00000164303	ENPP6	protein_coding	ectonucleotide pyrophosphatase/phosphodiesterase 6 [Source:HGNC Symbol;Acc:HGNC:23409]	20.7305	-3.99342	1.10236	-3.62262	0.000291631	0.001655
ENSG00000164318	EGFLAM	protein_coding	EGF like, fibronectin type III and laminin G domains [Source:HGNC Symbol;Acc:HGNC:26810]	318.31	1.07638	0.179426	5.99905	1.98477e-09	2.31983e-08
ENSG00000164330	EBF1	protein_coding	EBF transcription factor 1 [Source:HGNC Symbol;Acc:HGNC:3126]	929.757	-1.20287	0.130114	-9.24472	2.35847e-20	5.98526e-19
ENSG00000164398	ACSL6	protein_coding	acyl-CoA synthetase long chain family member 6 [Source:HGNC Symbol;Acc:HGNC:16496]	23.0871	-3.49493	0.415357	-8.41427	3.95344e-17	8.33629e-16
ENSG00000164418	GRIK2	protein_coding	glutamate ionotropic receptor kainate type subunit 2 [Source:HGNC Symbol;Acc:HGNC:4580]	4.8505	-2.64921	0.811212	-3.26574	0.00109177	0.00548128
ENSG00000164458	TBXT	protein_coding	T-box transcription factor T [Source:HGNC Symbol;Acc:HGNC:11515]	146.426	1.73276	0.144028	12.0308	2.44824e-33	1.07989e-31
ENSG00000164483	SAMD3	protein_coding	sterile alpha motif domain containing 3 [Source:HGNC Symbol;Acc:HGNC:21574]	179.223	-4.14455	0.297953	-13.9101	5.50252e-44	3.29592e-42
ENSG00000164532	TBX20	protein_coding	T-box transcription factor 20 [Source:HGNC Symbol;Acc:HGNC:11598]	386.768	-1.34371	0.162575	-8.26515	1.39514e-16	2.86495e-15
ENSG00000164591	MYOZ3	protein_coding	myozenin 3 [Source:HGNC Symbol;Acc:HGNC:18565]	11.3982	-4.46983	0.827547	-5.40131	6.61571e-08	6.46028e-07
ENSG00000164604	GPR85	protein_coding	G protein-coupled receptor 85 [Source:HGNC Symbol;Acc:HGNC:4536]	113.939	1.21294	0.184048	6.59033	4.38855e-11	6.02868e-10
ENSG00000164616	FBXL21P	transcribed_unitary_pseudogene	F-box and leucine rich repeat protein 21, pseudogene [Source:HGNC Symbol;Acc:HGNC:13600]	67.5861	1.24583	0.274315	4.54161	5.58253e-06	4.25723e-05
ENSG00000164626	KCNK5	protein_coding	potassium two pore domain channel subfamily K member 5 [Source:HGNC Symbol;Acc:HGNC:6280]	526.194	1.28509	0.0922789	13.9261	4.39462e-44	2.65685e-42
ENSG00000164647	STEAP1	protein_coding	STEAP family member 1 [Source:HGNC Symbol;Acc:HGNC:11378]	5.07892	3.05301	0.874963	3.4893	0.000484294	0.00262555
ENSG00000164687	FABP5	protein_coding	fatty acid binding protein 5 [Source:HGNC Symbol;Acc:HGNC:3560]	699.481	2.32198	0.265402	8.74894	2.15369e-18	4.90412e-17
ENSG00000164708	PGAM2	protein_coding	phosphoglycerate mutase 2 [Source:HGNC Symbol;Acc:HGNC:8889]	133.508	1.12837	0.144262	7.82164	5.21397e-15	9.64548e-14
ENSG00000164741	DLC1	protein_coding	DLC1 Rho GTPase activating protein [Source:HGNC Symbol;Acc:HGNC:2897]	65.2069	1.56412	0.524437	2.98247	0.00285928	0.0128994
ENSG00000164749	HNF4G	protein_coding	hepatocyte nuclear factor 4 gamma [Source:HGNC Symbol;Acc:HGNC:5026]	27.8004	-1.16758	0.44085	-2.64848	0.00808544	0.0319233
ENSG00000164830	OXR1	protein_coding	oxidation resistance 1 [Source:HGNC Symbol;Acc:HGNC:15822]	106.968	1.60172	0.283897	5.64189	1.68197e-08	1.76685e-07
ENSG00000164850	GPER1	protein_coding	G protein-coupled estrogen receptor 1 [Source:HGNC Symbol;Acc:HGNC:4485]	5093.43	1.09855	0.178204	6.16454	7.06867e-10	8.65186e-09
ENSG00000164877	MICALL2	protein_coding	MICAL like 2 [Source:HGNC Symbol;Acc:HGNC:29672]	9.4937	2.52121	0.883979	2.85212	0.0043429	0.0186319
ENSG00000164889	SLC4A2	protein_coding	solute carrier family 4 member 2 [Source:HGNC Symbol;Acc:HGNC:11028]	1941.44	1.37496	0.0928648	14.806	1.33896e-49	9.236e-48
ENSG00000164920	OSR2	protein_coding	odd-skipped related transciption factor 2 [Source:HGNC Symbol;Acc:HGNC:15830]	584.554	1.09163	0.185446	5.88653	3.94392e-09	4.48442e-08
ENSG00000164938	TP53INP1	protein_coding	tumor protein p53 inducible nuclear protein 1 [Source:HGNC Symbol;Acc:HGNC:18022]	271.425	-2.85465	0.126891	-22.4969	4.44874e-112	9.61521e-110
ENSG00000164953	TMEM67	protein_coding	transmembrane protein 67 [Source:HGNC Symbol;Acc:HGNC:28396]	138.011	-3.54148	0.257093	-13.7751	3.59857e-43	2.10683e-41
ENSG00000165025	SYK	protein_coding	spleen associated tyrosine kinase [Source:HGNC Symbol;Acc:HGNC:11491]	270.692	5.80524	0.264596	21.94	1.07868e-106	2.08782e-104
ENSG00000165061	ZMAT4	protein_coding	zinc finger matrin-type 4 [Source:HGNC Symbol;Acc:HGNC:25844]	18.8752	1.24499	0.445856	2.79236	0.00523248	0.0219169
ENSG00000165169	DYNLT3	protein_coding	dynein light chain Tctex-type 3 [Source:HGNC Symbol;Acc:HGNC:11694]	83.2042	-1.84303	0.519148	-3.5501	0.000385088	0.00212959
ENSG00000165309	ARMC3	protein_coding	armadillo repeat containing 3 [Source:HGNC Symbol;Acc:HGNC:30964]	824.899	1.25729	0.0742615	16.9306	2.67479e-64	2.52267e-62
ENSG00000165323	FAT3	protein_coding	FAT atypical cadherin 3 [Source:HGNC Symbol;Acc:HGNC:23112]	4.5839	1.74803	0.706197	2.47528	0.0133132	0.0488527
ENSG00000165424	ZCCHC24	protein_coding	zinc finger CCHC-type containing 24 [Source:HGNC Symbol;Acc:HGNC:26911]	20.2717	-2.59246	0.457786	-5.66303	1.48719e-08	1.57436e-07
ENSG00000165471	MBL2	protein_coding	mannose binding lectin 2 [Source:HGNC Symbol;Acc:HGNC:6922]	41.3128	-3.51128	0.401963	-8.73533	2.42946e-18	5.52239e-17
ENSG00000165495	PKNOX2	protein_coding	PBX/knotted 1 homeobox 2 [Source:HGNC Symbol;Acc:HGNC:16714]	3.40037	-3.80498	1.34509	-2.8288	0.00467232	0.0198711
ENSG00000165617	DACT1	protein_coding	dishevelled binding antagonist of beta catenin 1 [Source:HGNC Symbol;Acc:HGNC:17748]	25.1526	-1.74044	0.296956	-5.86092	4.60312e-09	5.1975e-08
ENSG00000165643	SOHLH1	protein_coding	spermatogenesis and oogenesis specific basic helix-loop-helix 1 [Source:HGNC Symbol;Acc:HGNC:27845]	218.791	1.54785	0.136773	11.3169	1.08215e-29	4.23967e-28
ENSG00000165646	SLC18A2	protein_coding	solute carrier family 18 member A2 [Source:HGNC Symbol;Acc:HGNC:10935]	50.778	1.02098	0.405494	2.51787	0.0118066	0.0440282
ENSG00000165730	STOX1	protein_coding	storkhead box 1 [Source:HGNC Symbol;Acc:HGNC:23508]	555.21	1.04365	0.0948102	11.0077	3.50718e-28	1.29024e-26
ENSG00000165757	JCAD	protein_coding	junctional cadherin 5 associated [Source:HGNC Symbol;Acc:HGNC:29283]	1019.63	-2.58867	0.0880583	-29.3973	5.94614e-190	3.42709e-187
ENSG00000165806	CASP7	protein_coding	caspase 7 [Source:HGNC Symbol;Acc:HGNC:1508]	318.524	3.07681	0.220021	13.9842	1.94751e-44	1.19129e-42
ENSG00000165868	HSPA12A	protein_coding	heat shock protein family A (Hsp70) member 12A [Source:HGNC Symbol;Acc:HGNC:19022]	55.6893	1.13491	0.285903	3.96956	7.20067e-05	0.000455504
ENSG00000165895	ARHGAP42	protein_coding	Rho GTPase activating protein 42 [Source:HGNC Symbol;Acc:HGNC:26545]	8.55133	2.44517	0.881412	2.77415	0.00553465	0.0230264
ENSG00000165905	LARGE2	protein_coding	LARGE xylosyl- and glucuronyltransferase 2 [Source:HGNC Symbol;Acc:HGNC:16522]	232.916	1.4525	0.191209	7.59639	3.04509e-14	5.37262e-13
ENSG00000165923	AGBL2	protein_coding	AGBL carboxypeptidase 2 [Source:HGNC Symbol;Acc:HGNC:26296]	143.837	-1.0874	0.220904	-4.92249	8.54502e-07	7.31672e-06
ENSG00000165995	CACNB2	protein_coding	calcium voltage-gated channel auxiliary subunit beta 2 [Source:HGNC Symbol;Acc:HGNC:1402]	103.316	1.70639	0.496185	3.43902	0.000583833	0.00311378
ENSG00000166002	SMCO4	protein_coding	single-pass membrane protein with coiled-coil domains 4 [Source:HGNC Symbol;Acc:HGNC:24810]	544.115	-1.63196	0.103857	-15.7135	1.22267e-55	9.58043e-54
ENSG00000166046	TCP11L2	protein_coding	t-complex 11 like 2 [Source:HGNC Symbol;Acc:HGNC:28627]	54.376	-3.28413	0.386698	-8.49275	2.01811e-17	4.38005e-16
ENSG00000166073	GPR176	protein_coding	G protein-coupled receptor 176 [Source:HGNC Symbol;Acc:HGNC:32370]	12.8838	1.65879	0.409813	4.04768	5.17275e-05	0.000336326
ENSG00000166105	GLB1L3	protein_coding	galactosidase beta 1 like 3 [Source:HGNC Symbol;Acc:HGNC:25147]	261.03	-3.05422	0.30784	-9.92146	3.35812e-23	9.77511e-22
ENSG00000166111	SVOP	protein_coding	SV2 related protein [Source:HGNC Symbol;Acc:HGNC:25417]	21.1288	-1.53681	0.431382	-3.56254	0.00036729	0.00204114
ENSG00000166123	GPT2	protein_coding	glutamic--pyruvic transaminase 2 [Source:HGNC Symbol;Acc:HGNC:18062]	3447.21	-6.51395	0.212213	-30.6953	6.5696e-207	4.73304e-204
ENSG00000166145	SPINT1	protein_coding	serine peptidase inhibitor, Kunitz type 1 [Source:HGNC Symbol;Acc:HGNC:11246]	989.773	-1.9801	0.078375	-25.2644	7.86238e-141	2.4276e-138
ENSG00000166206	GABRB3	protein_coding	gamma-aminobutyric acid type A receptor subunit beta3 [Source:HGNC Symbol;Acc:HGNC:4083]	18.604	-1.45651	0.520986	-2.79569	0.00517896	0.0217349
ENSG00000166257	SCN3B	protein_coding	sodium voltage-gated channel beta subunit 3 [Source:HGNC Symbol;Acc:HGNC:20665]	1116.96	2.58748	0.098621	26.2367	1.01514e-151	3.65676e-149
ENSG00000166289	PLEKHF1	protein_coding	pleckstrin homology and FYVE domain containing 1 [Source:HGNC Symbol;Acc:HGNC:20764]	60.4846	2.47109	0.510339	4.84206	1.28502e-06	1.07407e-05
ENSG00000166292	TMEM100	protein_coding	transmembrane protein 100 [Source:HGNC Symbol;Acc:HGNC:25607]	1147.74	-2.997	0.084796	-35.3436	1.25577e-273	1.55094e-270
ENSG00000166349	RAG1	protein_coding	recombination activating 1 [Source:HGNC Symbol;Acc:HGNC:9831]	216.519	-3.20662	0.299609	-10.7027	9.88668e-27	3.42809e-25
ENSG00000166426	CRABP1	protein_coding	cellular retinoic acid binding protein 1 [Source:HGNC Symbol;Acc:HGNC:2338]	9.19955	-2.69945	0.625157	-4.31803	1.57431e-05	0.000111652
ENSG00000166448	TMEM130	protein_coding	transmembrane protein 130 [Source:HGNC Symbol;Acc:HGNC:25429]	5099.71	-1.86552	0.0637436	-29.266	2.81284e-188	1.58595e-185
ENSG00000166492	FAM86GP	unprocessed_pseudogene	family with sequence similarity 86 member G, pseudogene [Source:HGNC Symbol;Acc:HGNC:42358]	115.379	-2.50425	0.398974	-6.27671	3.45809e-10	4.39222e-09
ENSG00000166503	HDGFL3	protein_coding	HDGF like 3 [Source:HGNC Symbol;Acc:HGNC:24937]	1185.63	-1.53985	0.0926217	-16.6252	4.58022e-62	4.18284e-60
ENSG00000166510	CCDC68	protein_coding	coiled-coil domain containing 68 [Source:HGNC Symbol;Acc:HGNC:24350]	236.221	-1.55586	0.489208	-3.18036	0.00147092	0.00715488
ENSG00000166557	TMED3	protein_coding	transmembrane p24 trafficking protein 3 [Source:HGNC Symbol;Acc:HGNC:28889]	196.221	-4.17198	0.226322	-18.4339	7.02808e-76	7.99475e-74
ENSG00000166664	CHRFAM7A	protein_coding	CHRNA7 (exons 5-10) and FAM7A (exons A-E) fusion [Source:HGNC Symbol;Acc:HGNC:15781]	2285.43	-1.79274	0.225112	-7.96376	1.66886e-15	3.21095e-14
ENSG00000166676	TVP23A	protein_coding	trans-golgi network vesicle protein 23 homolog A [Source:HGNC Symbol;Acc:HGNC:20398]	5.16362	3.2586	0.835992	3.89789	9.70347e-05	0.00060136
ENSG00000166716	ZNF592	protein_coding	zinc finger protein 592 [Source:HGNC Symbol;Acc:HGNC:28986]	46.6335	2.30263	0.494056	4.66066	3.15198e-06	2.50843e-05
ENSG00000166736	HTR3A	protein_coding	5-hydroxytryptamine receptor 3A [Source:HGNC Symbol;Acc:HGNC:5297]	1252.2	-1.23179	0.145396	-8.47194	2.41333e-17	5.18146e-16
ENSG00000166801	FAM111A	protein_coding	FAM111 trypsin like peptidase A [Source:HGNC Symbol;Acc:HGNC:24725]	304.312	-1.13771	0.149145	-7.62821	2.38042e-14	4.23738e-13
ENSG00000166803	PCLAF	protein_coding	PCNA clamp associated factor [Source:HGNC Symbol;Acc:HGNC:28961]	6.59877	-1.8387	0.682787	-2.69293	0.0070828	0.0284673
ENSG00000166813	KIF7	protein_coding	kinesin family member 7 [Source:HGNC Symbol;Acc:HGNC:30497]	318.978	-1.0026	0.123884	-8.09307	5.81785e-16	1.14747e-14
ENSG00000166819	PLIN1	protein_coding	perilipin 1 [Source:HGNC Symbol;Acc:HGNC:9076]	4008.97	-1.06636	0.164514	-6.4819	9.05765e-11	1.21217e-09
ENSG00000166821	PEX11A	protein_coding	peroxisomal biogenesis factor 11 alpha [Source:HGNC Symbol;Acc:HGNC:8852]	87.8987	-7.3396	0.736886	-9.96029	2.27396e-23	6.68678e-22
ENSG00000166833	NAV2	protein_coding	neuron navigator 2 [Source:HGNC Symbol;Acc:HGNC:15997]	10.6574	-5.92727	1.09015	-5.43712	5.41502e-08	5.34007e-07
ENSG00000166862	CACNG2	protein_coding	calcium voltage-gated channel auxiliary subunit gamma 2 [Source:HGNC Symbol;Acc:HGNC:1406]	122.09	4.49037	0.236764	18.9656	3.28528e-80	3.96312e-78
ENSG00000166897	ELFN2	protein_coding	extracellular leucine rich repeat and fibronectin type III domain containing 2 [Source:HGNC Symbol;Acc:HGNC:29396]	718.583	-1.64107	0.522252	-3.14231	0.00167623	0.0080345
ENSG00000166922	SCG5	protein_coding	secretogranin V [Source:HGNC Symbol;Acc:HGNC:10816]	6.04736	-3.35307	1.0033	-3.34203	0.000831677	0.00428664
ENSG00000167034	NKX3-1	protein_coding	NK3 homeobox 1 [Source:HGNC Symbol;Acc:HGNC:7838]	66.264	3.4362	0.327427	10.4945	9.15282e-26	3.04343e-24
ENSG00000167107	ACSF2	protein_coding	acyl-CoA synthetase family member 2 [Source:HGNC Symbol;Acc:HGNC:26101]	3279.41	-2.75316	0.180388	-15.2624	1.36172e-52	9.8378e-51
ENSG00000167157	PRRX2	protein_coding	paired related homeobox 2 [Source:HGNC Symbol;Acc:HGNC:21338]	1829.52	-1.16755	0.11754	-9.93321	2.9849e-23	8.70825e-22
ENSG00000167178	ISLR2	protein_coding	immunoglobulin superfamily containing leucine rich repeat 2 [Source:HGNC Symbol;Acc:HGNC:29286]	256.055	1.06199	0.1598	6.64575	3.01681e-11	4.22711e-10
ENSG00000167202	TBC1D2B	protein_coding	TBC1 domain family member 2B [Source:HGNC Symbol;Acc:HGNC:29183]	46.0387	-4.68824	0.757165	-6.19184	5.94676e-10	7.35504e-09
ENSG00000167216	KATNAL2	protein_coding	katanin catalytic subunit A1 like 2 [Source:HGNC Symbol;Acc:HGNC:25387]	380.444	1.9331	0.211553	9.13763	6.38348e-20	1.57378e-18
ENSG00000167281	RBFOX3	protein_coding	RNA binding fox-1 homolog 3 [Source:HGNC Symbol;Acc:HGNC:27097]	203.9	1.16641	0.156048	7.47464	7.74137e-14	1.31058e-12
ENSG00000167549	CORO6	protein_coding	coronin 6 [Source:HGNC Symbol;Acc:HGNC:21356]	2384.66	-1.15717	0.077554	-14.9209	2.41035e-50	1.68503e-48
ENSG00000167565	SERTAD3	protein_coding	SERTA domain containing 3 [Source:HGNC Symbol;Acc:HGNC:17931]	19.0989	-1.70779	0.636078	-2.68488	0.00725559	0.0290582
ENSG00000167654	ATCAY	protein_coding	ATCAY kinesin light chain interacting caytaxin [Source:HGNC Symbol;Acc:HGNC:779]	102.359	-1.431	0.158931	-9.00388	2.1788e-19	5.22267e-18
ENSG00000167767	KRT80	protein_coding	keratin 80 [Source:HGNC Symbol;Acc:HGNC:27056]	35.1442	1.18425	0.314751	3.76248	0.000168234	0.000995962
ENSG00000167799	NUDT8	protein_coding	nudix hydrolase 8 [Source:HGNC Symbol;Acc:HGNC:8055]	581.089	-1.48847	0.189887	-7.83868	4.55324e-15	8.49672e-14
ENSG00000167874	TMEM88	protein_coding	transmembrane protein 88 [Source:HGNC Symbol;Acc:HGNC:32371]	47.0029	-1.13417	0.289364	-3.91953	8.87203e-05	0.000552606
ENSG00000167889	MGAT5B	protein_coding	alpha-1,6-mannosylglycoprotein 6-beta-N-acetylglucosaminyltransferase B [Source:HGNC Symbol;Acc:HGNC:24140]	151.075	-1.00903	0.237342	-4.25135	2.12482e-05	0.000147233
ENSG00000167964	RAB26	protein_coding	RAB26, member RAS oncogene family [Source:HGNC Symbol;Acc:HGNC:14259]	74.7277	-2.08239	0.218435	-9.53325	1.5244e-21	4.14868e-20
ENSG00000167992	VWCE	protein_coding	von Willebrand factor C and EGF domains [Source:HGNC Symbol;Acc:HGNC:26487]	521.21	1.51276	0.153782	9.83704	7.79673e-23	2.2369e-21
ENSG00000167995	BEST1	protein_coding	bestrophin 1 [Source:HGNC Symbol;Acc:HGNC:12703]	1707.99	-1.40266	0.0862906	-16.255	2.05779e-59	1.81533e-57
ENSG00000168000	BSCL2	protein_coding	BSCL2 lipid droplet biogenesis associated, seipin [Source:HGNC Symbol;Acc:HGNC:15832]	25.0984	2.58859	0.45831	5.64812	1.62213e-08	1.70607e-07
ENSG00000168003	SLC3A2	protein_coding	solute carrier family 3 member 2 [Source:HGNC Symbol;Acc:HGNC:11026]	528.768	-1.1523	0.10422	-11.0564	2.04039e-28	7.58161e-27
ENSG00000168071	CCDC88B	protein_coding	coiled-coil domain containing 88B [Source:HGNC Symbol;Acc:HGNC:26757]	5174.24	-1.51964	0.137974	-11.0139	3.27373e-28	1.20779e-26
ENSG00000168077	SCARA3	protein_coding	scavenger receptor class A member 3 [Source:HGNC Symbol;Acc:HGNC:19000]	4.71415	1.56258	0.631362	2.47493	0.0133263	0.0488871
ENSG00000168280	KIF5C	protein_coding	kinesin family member 5C [Source:HGNC Symbol;Acc:HGNC:6325]	27.7686	1.94129	0.501358	3.87206	0.000107919	0.000662015
ENSG00000168394	TAP1	protein_coding	transporter 1, ATP binding cassette subfamily B member [Source:HGNC Symbol;Acc:HGNC:43]	89.0832	1.46125	0.215434	6.78282	1.17857e-11	1.70196e-10
ENSG00000168404	MLKL	protein_coding	mixed lineage kinase domain like pseudokinase [Source:HGNC Symbol;Acc:HGNC:26617]	499.942	1.19812	0.176246	6.79796	1.06111e-11	1.5418e-10
ENSG00000168405	CMAHP	transcribed_unitary_pseudogene	cytidine monophospho-N-acetylneuraminic acid hydroxylase, pseudogene [Source:HGNC Symbol;Acc:HGNC:2098]	12.0306	5.1021	0.979622	5.20823	1.9065e-07	1.76659e-06
ENSG00000168453	HR	protein_coding	HR lysine demethylase and nuclear receptor corepressor [Source:HGNC Symbol;Acc:HGNC:5172]	15.8053	-1.51481	0.501061	-3.02321	0.00250108	0.0114386
ENSG00000168477	TNXB	protein_coding	tenascin XB [Source:HGNC Symbol;Acc:HGNC:11976]	2.79941	-5.1919	1.95456	-2.6563	0.00790037	0.031302
ENSG00000168481	LGI3	protein_coding	leucine rich repeat LGI family member 3 [Source:HGNC Symbol;Acc:HGNC:18711]	3.89057	5.67862	1.40436	4.04356	5.26455e-05	0.00034161
ENSG00000168484	SFTPC	protein_coding	surfactant protein C [Source:HGNC Symbol;Acc:HGNC:10802]	170.714	5.0371	0.83077	6.06317	1.33463e-09	1.5893e-08
ENSG00000168497	CAVIN2	protein_coding	caveolae associated protein 2 [Source:HGNC Symbol;Acc:HGNC:10690]	632.129	1.03876	0.191536	5.4233	5.85086e-08	5.7502e-07
ENSG00000168505	GBX2	protein_coding	gastrulation brain homeobox 2 [Source:HGNC Symbol;Acc:HGNC:4186]	129.539	-6.37186	0.45767	-13.9224	4.63245e-44	2.79412e-42
ENSG00000168528	SERINC2	protein_coding	serine incorporator 2 [Source:HGNC Symbol;Acc:HGNC:23231]	9987	6.64567	0.33737	19.6985	2.22309e-86	3.0507e-84
ENSG00000168539	CHRM1	protein_coding	cholinergic receptor muscarinic 1 [Source:HGNC Symbol;Acc:HGNC:1950]	37.6043	-7.8849	1.03897	-7.58912	3.22081e-14	5.66338e-13
ENSG00000168542	COL3A1	protein_coding	collagen type III alpha 1 chain [Source:HGNC Symbol;Acc:HGNC:2201]	40.2082	-1.59516	0.640356	-2.49106	0.0127363	0.047062
ENSG00000168546	GFRA2	protein_coding	GDNF family receptor alpha 2 [Source:HGNC Symbol;Acc:HGNC:4244]	156.156	-1.98227	0.224914	-8.81348	1.21325e-18	2.80953e-17
ENSG00000168594	ADAM29	protein_coding	ADAM metallopeptidase domain 29 [Source:HGNC Symbol;Acc:HGNC:207]	29.4064	1.36176	0.297889	4.57136	4.84577e-06	3.7427e-05
ENSG00000168675	LDLRAD4	protein_coding	low density lipoprotein receptor class A domain containing 4 [Source:HGNC Symbol;Acc:HGNC:1224]	373.927	1.05262	0.115603	9.10547	8.58928e-20	2.1036e-18
ENSG00000168679	SLC16A4	protein_coding	solute carrier family 16 member 4 [Source:HGNC Symbol;Acc:HGNC:10925]	2291.91	1.46182	0.078584	18.602	3.0967e-77	3.58553e-75
ENSG00000168765	GSTM4	protein_coding	glutathione S-transferase mu 4 [Source:HGNC Symbol;Acc:HGNC:4636]	219.682	-2.28378	0.135701	-16.8295	1.48462e-63	1.37028e-61
ENSG00000168779	SHOX2	protein_coding	short stature homeobox 2 [Source:HGNC Symbol;Acc:HGNC:10854]	291.59	-4.94145	0.215478	-22.9325	2.20312e-116	5.01229e-114
ENSG00000168830	HTR1E	protein_coding	5-hydroxytryptamine receptor 1E [Source:HGNC Symbol;Acc:HGNC:5291]	7.58373	3.24383	0.670974	4.83451	1.33476e-06	1.11348e-05
ENSG00000168843	FSTL5	protein_coding	follistatin like 5 [Source:HGNC Symbol;Acc:HGNC:21386]	457.72	-1.70252	0.0868959	-19.5926	1.78739e-85	2.37732e-83
ENSG00000168899	VAMP5	protein_coding	vesicle associated membrane protein 5 [Source:HGNC Symbol;Acc:HGNC:12646]	213.272	1.36802	0.120057	11.3948	4.43792e-30	1.7708e-28
ENSG00000168904	LRRC28	protein_coding	leucine rich repeat containing 28 [Source:HGNC Symbol;Acc:HGNC:28355]	9.35971	-2.30001	0.696832	-3.30067	0.000964526	0.00490509
ENSG00000168938	PPIC	protein_coding	peptidylprolyl isomerase C [Source:HGNC Symbol;Acc:HGNC:9256]	362.265	-1.70143	0.180772	-9.41203	4.86655e-21	1.28533e-19
ENSG00000168959	GRM5	protein_coding	glutamate metabotropic receptor 5 [Source:HGNC Symbol;Acc:HGNC:4597]	206.779	1.01773	0.148774	6.84079	7.87598e-12	1.15316e-10
ENSG00000168993	CPLX1	protein_coding	complexin 1 [Source:HGNC Symbol;Acc:HGNC:2309]	1.8084	4.10012	1.40491	2.91842	0.00351809	0.015481
ENSG00000169093	ASMTL	protein_coding	acetylserotonin O-methyltransferase like [Source:HGNC Symbol;Acc:HGNC:751]	194.072	1.65735	0.319559	5.18635	2.14456e-07	1.97169e-06
ENSG00000169174	PCSK9	protein_coding	proprotein convertase subtilisin/kexin type 9 [Source:HGNC Symbol;Acc:HGNC:20001]	163.394	1.11858	0.182209	6.139	8.30447e-10	1.00788e-08
ENSG00000169184	MN1	protein_coding	MN1 proto-oncogene, transcriptional regulator [Source:HGNC Symbol;Acc:HGNC:7180]	8.8226	-2.9026	0.972641	-2.98425	0.00284277	0.012836
ENSG00000169220	RGS14	protein_coding	regulator of G protein signaling 14 [Source:HGNC Symbol;Acc:HGNC:9996]	85.8824	2.14173	0.194003	11.0397	2.45893e-28	9.12373e-27
ENSG00000169247	SH3TC2	protein_coding	SH3 domain and tetratricopeptide repeats 2 [Source:HGNC Symbol;Acc:HGNC:29427]	176.899	-2.03182	0.119131	-17.0553	3.1946e-65	3.04615e-63
ENSG00000169282	KCNAB1	protein_coding	potassium voltage-gated channel subfamily A regulatory beta subunit 1 [Source:HGNC Symbol;Acc:HGNC:6228]	21.4806	1.22756	0.398769	3.07837	0.00208135	0.00972824
ENSG00000169330	MINAR1	protein_coding	membrane integral NOTCH2 associated receptor 1 [Source:HGNC Symbol;Acc:HGNC:29172]	8.0031	-1.82396	0.644622	-2.8295	0.00466202	0.019835
ENSG00000169418	NPR1	protein_coding	natriuretic peptide receptor 1 [Source:HGNC Symbol;Acc:HGNC:7943]	3246.25	3.47276	0.135496	25.63	7.0695e-145	2.32094e-142
ENSG00000169427	KCNK9	protein_coding	potassium two pore domain channel subfamily K member 9 [Source:HGNC Symbol;Acc:HGNC:6283]	2218.42	-1.56865	0.0585028	-26.8132	2.26651e-158	9.96343e-156
ENSG00000169432	SCN9A	protein_coding	sodium voltage-gated channel alpha subunit 9 [Source:HGNC Symbol;Acc:HGNC:10597]	1786.46	1.20002	0.137951	8.6989	3.35118e-18	7.59756e-17
ENSG00000169499	PLEKHA2	protein_coding	pleckstrin homology domain containing A2 [Source:HGNC Symbol;Acc:HGNC:14336]	1051.55	-1.64843	0.0840188	-19.6198	1.04684e-85	1.39952e-83
ENSG00000169609	C15orf40	protein_coding	chromosome 15 open reading frame 40 [Source:HGNC Symbol;Acc:HGNC:28443]	2056	-1.76363	0.0831909	-21.1998	9.59097e-100	1.71553e-97
ENSG00000169612	RAMAC	protein_coding	RNA guanine-7 methyltransferase activating subunit [Source:HGNC Symbol;Acc:HGNC:31022]	254.162	2.82119	0.176116	16.0189	9.42547e-58	8.04142e-56
ENSG00000169684	CHRNA5	protein_coding	cholinergic receptor nicotinic alpha 5 subunit [Source:HGNC Symbol;Acc:HGNC:1959]	58.2423	3.12484	1.00819	3.09947	0.00193867	0.00913706
ENSG00000169744	LDB2	protein_coding	LIM domain binding 2 [Source:HGNC Symbol;Acc:HGNC:6533]	210.112	-3.89138	0.229893	-16.9269	2.84922e-64	2.67744e-62
ENSG00000169752	NRG4	protein_coding	neuregulin 4 [Source:HGNC Symbol;Acc:HGNC:29862]	33.4474	-2.90673	0.647879	-4.48653	7.23932e-06	5.42813e-05
ENSG00000169783	LINGO1	protein_coding	leucine rich repeat and Ig domain containing 1 [Source:HGNC Symbol;Acc:HGNC:21205]	117.014	2.11973	0.153501	13.8092	2.24259e-43	1.32492e-41
ENSG00000169851	PCDH7	protein_coding	protocadherin 7 [Source:HGNC Symbol;Acc:HGNC:8659]	7.62375	2.47139	0.724582	3.41077	0.000647789	0.00342181
ENSG00000169860	P2RY1	protein_coding	purinergic receptor P2Y1 [Source:HGNC Symbol;Acc:HGNC:8539]	184.266	-1.35078	0.356397	-3.79009	0.000150593	0.000901196
ENSG00000169885	CALML6	protein_coding	calmodulin like 6 [Source:HGNC Symbol;Acc:HGNC:24193]	90.5443	-1.69612	0.259158	-6.54473	5.96026e-11	8.085e-10
ENSG00000169918	OTUD7A	protein_coding	OTU deubiquitinase 7A [Source:HGNC Symbol;Acc:HGNC:20718]	3.63236	2.61449	0.874986	2.98803	0.00280778	0.0126935
ENSG00000169991	IFFO2	protein_coding	intermediate filament family orphan 2 [Source:HGNC Symbol;Acc:HGNC:27006]	8.36242	-1.96483	0.513331	-3.82761	0.000129395	0.000783192
ENSG00000170044	ZPLD1	protein_coding	zona pellucida like domain containing 1 [Source:HGNC Symbol;Acc:HGNC:27022]	3366.61	-3.77471	0.0692402	-54.5161	0	0
ENSG00000170075	GPR37L1	protein_coding	G protein-coupled receptor 37 like 1 [Source:HGNC Symbol;Acc:HGNC:14923]	2830.41	-1.08047	0.0687497	-15.716	1.1754e-55	9.23791e-54
ENSG00000170091	NSG2	protein_coding	neuronal vesicle trafficking associated 2 [Source:HGNC Symbol;Acc:HGNC:24955]	137.754	-1.26441	0.228806	-5.52611	3.27402e-08	3.32218e-07
ENSG00000170113	NIPA1	protein_coding	NIPA magnesium transporter 1 [Source:HGNC Symbol;Acc:HGNC:17043]	348.667	1.04178	0.0975166	10.6831	1.22124e-26	4.212e-25
ENSG00000170166	HOXD4	protein_coding	homeobox D4 [Source:HGNC Symbol;Acc:HGNC:5138]	3.6219	-3.14665	1.02373	-3.07371	0.00211418	0.00986742
ENSG00000170175	CHRNB1	protein_coding	cholinergic receptor nicotinic beta 1 subunit [Source:HGNC Symbol;Acc:HGNC:1961]	161.323	-1.59687	0.168804	-9.45991	3.08206e-21	8.207e-20
ENSG00000170231	FABP6	protein_coding	fatty acid binding protein 6 [Source:HGNC Symbol;Acc:HGNC:3561]	675.879	-1.63173	0.105483	-15.4691	5.61204e-54	4.20676e-52
ENSG00000170382	LRRN2	protein_coding	leucine rich repeat neuronal 2 [Source:HGNC Symbol;Acc:HGNC:16914]	48.8308	1.41941	0.355015	3.99817	6.38347e-05	0.000407486
ENSG00000170396	ZNF804A	protein_coding	zinc finger protein 804A [Source:HGNC Symbol;Acc:HGNC:21711]	182.579	-3.2502	0.191586	-16.9647	1.49929e-64	1.41919e-62
ENSG00000170412	GPRC5C	protein_coding	G protein-coupled receptor class C group 5 member C [Source:HGNC Symbol;Acc:HGNC:13309]	9338.82	1.16208	0.0629	18.4751	3.27793e-76	3.74521e-74
ENSG00000170419	VSTM2A	protein_coding	V-set and transmembrane domain containing 2A [Source:HGNC Symbol;Acc:HGNC:28499]	7.19019	-3.71125	0.948366	-3.91331	9.10402e-05	0.000566103
ENSG00000170558	CDH2	protein_coding	cadherin 2 [Source:HGNC Symbol;Acc:HGNC:1759]	50.3088	2.73004	0.330063	8.27126	1.32549e-16	2.7284e-15
ENSG00000170608	FOXA3	protein_coding	forkhead box A3 [Source:HGNC Symbol;Acc:HGNC:5023]	15.9814	2.10805	0.395065	5.33596	9.50401e-08	9.0757e-07
ENSG00000170624	SGCD	protein_coding	sarcoglycan delta [Source:HGNC Symbol;Acc:HGNC:10807]	347.208	2.13354	0.104214	20.4727	3.76839e-93	6.07062e-91
ENSG00000170627	GTSF1	protein_coding	gametocyte specific factor 1 [Source:HGNC Symbol;Acc:HGNC:26565]	143.236	1.18619	0.133187	8.90622	5.28044e-19	1.24165e-17
ENSG00000170743	SYT9	protein_coding	synaptotagmin 9 [Source:HGNC Symbol;Acc:HGNC:19265]	3214.35	-1.71574	0.20307	-8.44903	2.93726e-17	6.25459e-16
ENSG00000170775	GPR37	protein_coding	G protein-coupled receptor 37 [Source:HGNC Symbol;Acc:HGNC:4494]	1.75167	3.41995	1.31072	2.60921	0.0090751	0.0351879
ENSG00000170776	AKAP13	protein_coding	A-kinase anchoring protein 13 [Source:HGNC Symbol;Acc:HGNC:371]	43.599	-7.79337	1.0383	-7.50586	6.10246e-14	1.04471e-12
ENSG00000170807	LMOD2	protein_coding	leiomodin 2 [Source:HGNC Symbol;Acc:HGNC:6648]	11.7666	-6.97855	1.07192	-6.51035	7.49745e-11	1.01015e-09
ENSG00000170891	CYTL1	protein_coding	cytokine like 1 [Source:HGNC Symbol;Acc:HGNC:24435]	1004.33	-1.13329	0.0729826	-15.5283	2.23326e-54	1.68377e-52
ENSG00000170893	TRH	protein_coding	thyrotropin releasing hormone [Source:HGNC Symbol;Acc:HGNC:12298]	23.1755	1.19067	0.288264	4.13047	3.62015e-05	0.000242115
ENSG00000170915	PAQR8	protein_coding	progestin and adipoQ receptor family member 8 [Source:HGNC Symbol;Acc:HGNC:15708]	17.2656	2.41855	0.577615	4.18713	2.82503e-05	0.000191706
ENSG00000170927	PKHD1	protein_coding	PKHD1 ciliary IPT domain containing fibrocystin/polyductin [Source:HGNC Symbol;Acc:HGNC:9016]	237.495	2.03493	0.113874	17.87	2.02132e-71	2.08865e-69
ENSG00000170959	DCDC1	protein_coding	doublecortin domain containing 1 [Source:HGNC Symbol;Acc:HGNC:20625]	26.9163	1.80223	0.394023	4.57393	4.78657e-06	3.70249e-05
ENSG00000170962	PDGFD	protein_coding	platelet derived growth factor D [Source:HGNC Symbol;Acc:HGNC:30620]	4.12255	2.88462	1.10516	2.61013	0.00905068	0.0351089
ENSG00000170989	S1PR1	protein_coding	sphingosine-1-phosphate receptor 1 [Source:HGNC Symbol;Acc:HGNC:3165]	3213.41	-2.25022	0.0636643	-35.345	1.19477e-273	1.54937e-270
ENSG00000171051	FPR1	protein_coding	formyl peptide receptor 1 [Source:HGNC Symbol;Acc:HGNC:3826]	351.617	-1.43921	0.200527	-7.17716	7.11735e-13	1.13597e-11
ENSG00000171094	ALK	protein_coding	ALK receptor tyrosine kinase [Source:HGNC Symbol;Acc:HGNC:427]	22.1102	2.45551	0.404576	6.06933	1.28443e-09	1.53304e-08
ENSG00000171132	PRKCE	protein_coding	protein kinase C epsilon [Source:HGNC Symbol;Acc:HGNC:9401]	465.62	-3.09029	0.0985692	-31.3514	9.29902e-216	7.09351e-213
ENSG00000171243	SOSTDC1	protein_coding	sclerostin domain containing 1 [Source:HGNC Symbol;Acc:HGNC:21748]	6.01584	-3.26902	0.812275	-4.02453	5.70893e-05	0.000368417
ENSG00000171303	KCNK3	protein_coding	potassium two pore domain channel subfamily K member 3 [Source:HGNC Symbol;Acc:HGNC:6278]	75.4518	-4.7645	0.332789	-14.3169	1.71716e-46	1.12106e-44
ENSG00000171345	KRT19	protein_coding	keratin 19 [Source:HGNC Symbol;Acc:HGNC:6436]	839.799	2.89019	0.118821	24.3238	1.09824e-130	2.9983e-128
ENSG00000171368	TPPP	protein_coding	tubulin polymerization promoting protein [Source:HGNC Symbol;Acc:HGNC:24164]	64.6418	1.55162	0.290583	5.33967	9.31143e-08	8.90491e-07
ENSG00000171408	PDE7B	protein_coding	phosphodiesterase 7B [Source:HGNC Symbol;Acc:HGNC:8792]	64.0408	-5.28127	0.437014	-12.0849	1.26917e-33	5.62687e-32
ENSG00000171428	NAT1	protein_coding	N-acetyltransferase 1 [Source:HGNC Symbol;Acc:HGNC:7645]	2201.15	-1.91865	0.106691	-17.9832	2.63672e-72	2.77992e-70
ENSG00000171435	KSR2	protein_coding	kinase suppressor of ras 2 [Source:HGNC Symbol;Acc:HGNC:18610]	1179.71	-1.74231	0.117652	-14.809	1.28077e-49	8.85814e-48
ENSG00000171444	MCC	protein_coding	MCC regulator of WNT signaling pathway [Source:HGNC Symbol;Acc:HGNC:6935]	62.3315	-1.39308	0.239635	-5.81335	6.12362e-09	6.79157e-08
ENSG00000171450	CDK5R2	protein_coding	cyclin dependent kinase 5 regulatory subunit 2 [Source:HGNC Symbol;Acc:HGNC:1776]	970.11	-1.26874	0.0935224	-13.5661	6.35894e-42	3.62474e-40
ENSG00000171462	DLK2	protein_coding	delta like non-canonical Notch ligand 2 [Source:HGNC Symbol;Acc:HGNC:21113]	3.09406	4.8974	1.37273	3.56763	0.000360226	0.00200569
ENSG00000171488	LRRC8C	protein_coding	leucine rich repeat containing 8 VRAC subunit C [Source:HGNC Symbol;Acc:HGNC:25075]	1096.97	-1.54449	0.0901902	-17.1249	9.68539e-66	9.3383e-64
ENSG00000171495	MROH2B	protein_coding	maestro heat like repeat family member 2B [Source:HGNC Symbol;Acc:HGNC:26857]	2.76626	-5.55033	1.22835	-4.51854	6.22673e-06	4.71523e-05
ENSG00000171533	MAP6	protein_coding	microtubule associated protein 6 [Source:HGNC Symbol;Acc:HGNC:6868]	92.9915	-2.80643	0.392322	-7.15339	8.46616e-13	1.34381e-11
ENSG00000171587	DSCAM	protein_coding	DS cell adhesion molecule [Source:HGNC Symbol;Acc:HGNC:3039]	448.922	-1.04724	0.133954	-7.81795	5.36914e-15	9.91837e-14
ENSG00000171631	P2RY6	protein_coding	pyrimidinergic receptor P2Y6 [Source:HGNC Symbol;Acc:HGNC:8543]	27.5495	-4.38438	0.452434	-9.69066	3.30395e-22	9.23397e-21
ENSG00000171714	ANO5	protein_coding	anoctamin 5 [Source:HGNC Symbol;Acc:HGNC:27337]	413.807	-2.38597	0.156133	-15.2817	1.01308e-52	7.40147e-51
ENSG00000171722	SPATA46	protein_coding	spermatogenesis associated 46 [Source:HGNC Symbol;Acc:HGNC:27648]	303.241	1.03212	0.137803	7.4898	6.89797e-14	1.17238e-12
ENSG00000171757	LRRC34	protein_coding	leucine rich repeat containing 34 [Source:HGNC Symbol;Acc:HGNC:28408]	9212.9	-1.14324	0.0841588	-13.5843	4.96364e-42	2.83561e-40
ENSG00000171766	GATM	protein_coding	glycine amidinotransferase [Source:HGNC Symbol;Acc:HGNC:4175]	266.663	-1.68609	0.105342	-16.0059	1.16217e-57	9.85035e-56
ENSG00000171848	RRM2	protein_coding	ribonucleotide reductase regulatory subunit M2 [Source:HGNC Symbol;Acc:HGNC:10452]	618.098	-1.84422	0.105453	-17.4885	1.75251e-68	1.73485e-66
ENSG00000171867	PRNP	protein_coding	prion protein [Source:HGNC Symbol;Acc:HGNC:9449]	3246.67	-1.34637	0.0695308	-19.3636	1.56404e-83	2.00816e-81
ENSG00000171877	FRMD5	protein_coding	FERM domain containing 5 [Source:HGNC Symbol;Acc:HGNC:28214]	1465.24	-2.11963	0.0629131	-33.6914	7.73202e-249	7.42732e-246
ENSG00000171951	SCG2	protein_coding	secretogranin II [Source:HGNC Symbol;Acc:HGNC:10575]	31.7139	1.1026	0.296531	3.71833	0.000200544	0.00117015
ENSG00000172020	GAP43	protein_coding	growth associated protein 43 [Source:HGNC Symbol;Acc:HGNC:4140]	30.655	-2.22481	0.711837	-3.12544	0.00177538	0.00845195
ENSG00000172031	EPHX4	protein_coding	epoxide hydrolase 4 [Source:HGNC Symbol;Acc:HGNC:23758]	24.3232	-4.39455	0.719493	-6.10784	1.00987e-09	1.21654e-08
ENSG00000172058	SERF1A	protein_coding	small EDRK-rich factor 1A [Source:HGNC Symbol;Acc:HGNC:10755]	328.442	2.73077	0.212446	12.854	8.1682e-38	4.12964e-36
ENSG00000172183	ISG20	protein_coding	interferon stimulated exonuclease gene 20 [Source:HGNC Symbol;Acc:HGNC:6130]	1.91716	2.70872	1.09233	2.47975	0.0131473	0.0483465
ENSG00000172209	GPR22	protein_coding	G protein-coupled receptor 22 [Source:HGNC Symbol;Acc:HGNC:4477]	17.7155	1.98656	0.393381	5.04995	4.41917e-07	3.90913e-06
ENSG00000172238	ATOH1	protein_coding	atonal bHLH transcription factor 1 [Source:HGNC Symbol;Acc:HGNC:797]	2749.58	-1.79811	0.0931821	-19.2967	5.72009e-83	7.27237e-81
ENSG00000172361	CFAP53	protein_coding	cilia and flagella associated protein 53 [Source:HGNC Symbol;Acc:HGNC:26530]	2235.09	1.07112	0.0732759	14.6176	2.16979e-48	1.4617e-46
ENSG00000172379	ARNT2	protein_coding	aryl hydrocarbon receptor nuclear translocator 2 [Source:HGNC Symbol;Acc:HGNC:16876]	845.914	-1.80652	0.111143	-16.2541	2.09061e-59	1.83803e-57
ENSG00000172380	GNG12	protein_coding	G protein subunit gamma 12 [Source:HGNC Symbol;Acc:HGNC:19663]	7.63438	-2.79087	0.811935	-3.4373	0.000587534	0.00313223
ENSG00000172461	FUT9	protein_coding	fucosyltransferase 9 [Source:HGNC Symbol;Acc:HGNC:4020]	1783.31	3.80925	0.0723499	52.6504	0	0
ENSG00000172554	SNTG2	protein_coding	syntrophin gamma 2 [Source:HGNC Symbol;Acc:HGNC:13741]	1.87982	-3.91301	1.33399	-2.9333	0.00335374	0.0148561
ENSG00000172572	PDE3A	protein_coding	phosphodiesterase 3A [Source:HGNC Symbol;Acc:HGNC:8778]	250.818	1.46495	0.212003	6.91003	4.84564e-12	7.23527e-11
ENSG00000172594	SMPDL3A	protein_coding	sphingomyelin phosphodiesterase acid like 3A [Source:HGNC Symbol;Acc:HGNC:17389]	1853.58	1.04876	0.0930159	11.275	1.74345e-29	6.77932e-28
ENSG00000172663	TMEM134	protein_coding	transmembrane protein 134 [Source:HGNC Symbol;Acc:HGNC:26142]	16.7185	-4.96023	0.718323	-6.90529	5.00998e-12	7.47205e-11
ENSG00000172667	ZMAT3	protein_coding	zinc finger matrin-type 3 [Source:HGNC Symbol;Acc:HGNC:29983]	1797.23	1.1229	0.080252	13.9921	1.74094e-44	1.06745e-42
ENSG00000172794	RAB37	protein_coding	RAB37, member RAS oncogene family [Source:HGNC Symbol;Acc:HGNC:30268]	16.3196	-3.16325	0.608763	-5.19619	2.03417e-07	1.87619e-06
ENSG00000172819	RARG	protein_coding	retinoic acid receptor gamma [Source:HGNC Symbol;Acc:HGNC:9866]	10733.4	2.21267	0.104087	21.2578	2.79206e-100	5.06398e-98
ENSG00000172824	CES4A	protein_coding	carboxylesterase 4A [Source:HGNC Symbol;Acc:HGNC:26741]	330.924	5.05207	0.195201	25.8813	1.08059e-147	3.63977e-145
ENSG00000172915	NBEA	protein_coding	neurobeachin [Source:HGNC Symbol;Acc:HGNC:7648]	51.5948	3.20542	0.35571	9.01133	2.03565e-19	4.88857e-18
ENSG00000172936	MYD88	protein_coding	MYD88 innate immune signal transduction adaptor [Source:HGNC Symbol;Acc:HGNC:7562]	283.212	1.26727	0.172563	7.34378	2.07645e-13	3.44561e-12
ENSG00000172965	MIR4435-2HG	lncRNA	MIR4435-2 host gene [Source:HGNC Symbol;Acc:HGNC:35163]	19.972	1.5464	0.346579	4.46189	8.12415e-06	6.05309e-05
ENSG00000172986	GXYLT2	protein_coding	glucoside xylosyltransferase 2 [Source:HGNC Symbol;Acc:HGNC:33383]	35.3136	-4.04446	0.533239	-7.5847	3.33259e-14	5.84014e-13
ENSG00000173013	CCDC96	protein_coding	coiled-coil domain containing 96 [Source:HGNC Symbol;Acc:HGNC:26900]	8.37196	1.32349	0.524435	2.52365	0.0116145	0.0434053
ENSG00000173083	HPSE	protein_coding	heparanase [Source:HGNC Symbol;Acc:HGNC:5164]	218.228	-1.23297	0.160724	-7.67134	1.70206e-14	3.05711e-13
ENSG00000173208	ABCD2	protein_coding	ATP binding cassette subfamily D member 2 [Source:HGNC Symbol;Acc:HGNC:66]	588.286	-1.02544	0.171816	-5.96821	2.39872e-09	2.77861e-08
ENSG00000173221	GLRX	protein_coding	glutaredoxin [Source:HGNC Symbol;Acc:HGNC:4330]	22.0261	-2.11457	0.514118	-4.113	3.9055e-05	0.000259793
ENSG00000173349	SFT2D3	protein_coding	SFT2 domain containing 3 [Source:HGNC Symbol;Acc:HGNC:28767]	937.273	1.19685	0.405794	2.94941	0.00318381	0.0142028
ENSG00000173406	DAB1	protein_coding	DAB adaptor protein 1 [Source:HGNC Symbol;Acc:HGNC:2661]	20.096	-1.25695	0.402211	-3.12509	0.00177752	0.00846058
ENSG00000173546	CSPG4	protein_coding	chondroitin sulfate proteoglycan 4 [Source:HGNC Symbol;Acc:HGNC:2466]	39.4352	-2.01898	0.23626	-8.5456	1.27874e-17	2.81301e-16
ENSG00000173641	HSPB7	protein_coding	heat shock protein family B (small) member 7 [Source:HGNC Symbol;Acc:HGNC:5249]	524.42	-1.38292	0.221517	-6.24293	4.29454e-10	5.40432e-09
ENSG00000173698	ADGRG2	protein_coding	adhesion G protein-coupled receptor G2 [Source:HGNC Symbol;Acc:HGNC:4516]	7.4572	-1.57071	0.55452	-2.83255	0.00461783	0.0196857
ENSG00000173706	HEG1	protein_coding	heart development protein with EGF like domains 1 [Source:HGNC Symbol;Acc:HGNC:29227]	50.2366	3.21866	0.677192	4.75296	2.00464e-06	1.63704e-05
ENSG00000173714	WFIKKN2	protein_coding	WAP, follistatin/kazal, immunoglobulin, kunitz and netrin domain containing 2 [Source:HGNC Symbol;Acc:HGNC:30916]	89.0715	-1.05162	0.238634	-4.40682	1.049e-05	7.6694e-05
ENSG00000173727		transcribed_unprocessed_pseudogene	Finkel-Biskis-Reilly murine sarcoma virus (FBR-MuSV) ubiquitously expressed (FAU) pseudogene	178.123	-1.21903	0.152821	-7.97684	1.50125e-15	2.89705e-14
ENSG00000173826	KCNH6	protein_coding	potassium voltage-gated channel subfamily H member 6 [Source:HGNC Symbol;Acc:HGNC:18862]	77.639	-1.34523	0.315636	-4.26197	2.02632e-05	0.000140995
ENSG00000173867		protein_coding	novel transcript	10.7322	1.08617	0.432555	2.51107	0.0120367	0.0447163
ENSG00000173918	C1QTNF1	protein_coding	C1q and TNF related 1 [Source:HGNC Symbol;Acc:HGNC:14324]	24.1818	2.40018	0.509724	4.70879	2.49189e-06	2.00963e-05
ENSG00000173988	LRRC63	protein_coding	leucine rich repeat containing 63 [Source:HGNC Symbol;Acc:HGNC:34296]	315.476	5.19231	0.198658	26.1369	1.3892e-150	4.93566e-148
ENSG00000174125	TLR1	protein_coding	toll like receptor 1 [Source:HGNC Symbol;Acc:HGNC:11847]	7.44368	-4.41246	0.859178	-5.13567	2.81139e-07	2.54951e-06
ENSG00000174279	EVX2	protein_coding	even-skipped homeobox 2 [Source:HGNC Symbol;Acc:HGNC:3507]	102.216	-2.26468	0.21638	-10.4662	1.23485e-25	4.0903e-24
ENSG00000174403	MIR1-1HG-AS1	lncRNA	MIR1-1HG antisense RNA 1 [Source:HGNC Symbol;Acc:HGNC:26393]	999.621	-2.92626	0.18678	-15.6669	2.54863e-55	1.97908e-53
ENSG00000174460	ZCCHC12	protein_coding	zinc finger CCHC-type containing 12 [Source:HGNC Symbol;Acc:HGNC:27273]	117.755	-3.56083	0.352813	-10.0927	5.95207e-24	1.79922e-22
ENSG00000174498	IGDCC3	protein_coding	immunoglobulin superfamily DCC subclass member 3 [Source:HGNC Symbol;Acc:HGNC:9700]	420.296	-4.85243	0.192832	-25.1641	9.91453e-140	3.02521e-137
ENSG00000174672	BRSK2	protein_coding	BR serine/threonine kinase 2 [Source:HGNC Symbol;Acc:HGNC:11405]	5.71328	-6.38219	1.15803	-5.51123	3.5634e-08	3.60173e-07
ENSG00000174740	PABPC5	protein_coding	poly(A) binding protein cytoplasmic 5 [Source:HGNC Symbol;Acc:HGNC:13629]	304.418	-1.3105	0.198098	-6.61539	3.70562e-11	5.13952e-10
ENSG00000174899	SLC66A1L	transcribed_unitary_pseudogene	solute carrier family 66 member 1 like [Source:HGNC Symbol;Acc:HGNC:25146]	1.62106	-3.7247	1.36693	-2.72486	0.00643281	0.0262412
ENSG00000174939	ASPHD1	protein_coding	aspartate beta-hydroxylase domain containing 1 [Source:HGNC Symbol;Acc:HGNC:27380]	453.617	-1.15241	0.0859008	-13.4156	4.89693e-41	2.70803e-39
ENSG00000175040	CHST2	protein_coding	carbohydrate sulfotransferase 2 [Source:HGNC Symbol;Acc:HGNC:1970]	2177.17	-1.19413	0.0756516	-15.7846	3.97298e-56	3.19019e-54
ENSG00000175093	SPSB4	protein_coding	splA/ryanodine receptor domain and SOCS box containing 4 [Source:HGNC Symbol;Acc:HGNC:30630]	29.4533	-3.15398	0.537505	-5.86781	4.41588e-09	4.99478e-08
ENSG00000175175	PPM1E	protein_coding	protein phosphatase, Mg2+/Mn2+ dependent 1E [Source:HGNC Symbol;Acc:HGNC:19322]	3076.5	-1.02153	0.116423	-8.77432	1.71946e-18	3.94654e-17
ENSG00000175206	NPPA	protein_coding	natriuretic peptide A [Source:HGNC Symbol;Acc:HGNC:7939]	1623.33	-1.91926	0.209987	-9.1399	6.25098e-20	1.54405e-18
ENSG00000175265	GOLGA8A	protein_coding	golgin A8 family member A [Source:HGNC Symbol;Acc:HGNC:31972]	2.18037	-4.70479	1.35492	-3.47239	0.000515855	0.00277865
ENSG00000175344	CHRNA7	protein_coding	cholinergic receptor nicotinic alpha 7 subunit [Source:HGNC Symbol;Acc:HGNC:1960]	8.90689	-3.09201	0.738799	-4.18518	2.8494e-05	0.000193258
ENSG00000175426	PCSK1	protein_coding	proprotein convertase subtilisin/kexin type 1 [Source:HGNC Symbol;Acc:HGNC:8743]	195.62	1.79524	0.164019	10.9453	6.99717e-28	2.54172e-26
ENSG00000175445	LPL	protein_coding	lipoprotein lipase [Source:HGNC Symbol;Acc:HGNC:6677]	37.3067	3.88576	0.621032	6.25694	3.92611e-10	4.96236e-09
ENSG00000175471	MCTP1	protein_coding	multiple C2 and transmembrane domain containing 1 [Source:HGNC Symbol;Acc:HGNC:26183]	9.43494	1.62948	0.563418	2.89214	0.00382628	0.016664
ENSG00000175497	DPP10	protein_coding	dipeptidyl peptidase like 10 [Source:HGNC Symbol;Acc:HGNC:20823]	58.6783	2.35341	0.233475	10.0799	6.77773e-24	2.04642e-22
ENSG00000175592	FOSL1	protein_coding	FOS like 1, AP-1 transcription factor subunit [Source:HGNC Symbol;Acc:HGNC:13718]	6237.67	2.50694	0.15705	15.9627	2.32632e-57	1.94005e-55
ENSG00000175745	NR2F1	protein_coding	nuclear receptor subfamily 2 group F member 1 [Source:HGNC Symbol;Acc:HGNC:7975]	275.852	-1.95746	0.154324	-12.6841	7.24129e-37	3.53691e-35
ENSG00000175806	MSRA	protein_coding	methionine sulfoxide reductase A [Source:HGNC Symbol;Acc:HGNC:7377]	171.461	1.03214	0.224035	4.60703	4.08462e-06	3.20056e-05
ENSG00000175868	CALCB	protein_coding	calcitonin related polypeptide beta [Source:HGNC Symbol;Acc:HGNC:1438]	29.8432	1.00649	0.3262	3.0855	0.00203212	0.00953763
ENSG00000175938	ORAI3	protein_coding	ORAI calcium release-activated calcium modulator 3 [Source:HGNC Symbol;Acc:HGNC:28185]	12.9183	1.92997	0.459857	4.1969	2.70591e-05	0.000184249
ENSG00000175984	DENND2C	protein_coding	DENN domain containing 2C [Source:HGNC Symbol;Acc:HGNC:24748]	752.2	-1.50196	0.177026	-8.48438	2.1688e-17	4.68361e-16
ENSG00000176170	SPHK1	protein_coding	sphingosine kinase 1 [Source:HGNC Symbol;Acc:HGNC:11240]	21.8494	-1.83818	0.334262	-5.49922	3.81468e-08	3.83479e-07
ENSG00000176371	ZSCAN2	protein_coding	zinc finger and SCAN domain containing 2 [Source:HGNC Symbol;Acc:HGNC:20994]	60.9035	1.63697	0.321065	5.09857	3.4223e-07	3.06388e-06
ENSG00000176381	PRR18	protein_coding	proline rich 18 [Source:HGNC Symbol;Acc:HGNC:28574]	377.291	-3.12141	0.170974	-18.2566	1.83256e-74	2.01395e-72
ENSG00000176383	B3GNT4	protein_coding	UDP-GlcNAc:betaGal beta-1,3-N-acetylglucosaminyltransferase 4 [Source:HGNC Symbol;Acc:HGNC:15683]	63.7218	-2.59852	0.380609	-6.82725	8.65582e-12	1.26406e-10
ENSG00000176463	SLCO3A1	protein_coding	solute carrier organic anion transporter family member 3A1 [Source:HGNC Symbol;Acc:HGNC:10952]	112.016	-1.8251	0.170443	-10.708	9.33718e-27	3.24189e-25
ENSG00000176485	PLAAT3	protein_coding	phospholipase A and acyltransferase 3 [Source:HGNC Symbol;Acc:HGNC:17825]	104.345	-1.73021	0.247691	-6.98537	2.84113e-12	4.33456e-11
ENSG00000176697	BDNF	protein_coding	brain derived neurotrophic factor [Source:HGNC Symbol;Acc:HGNC:1033]	37.4002	-2.26367	0.549598	-4.11878	3.80883e-05	0.000253817
ENSG00000176700	SCAND2P	transcribed_unprocessed_pseudogene	SCAN domain containing 2 pseudogene [Source:HGNC Symbol;Acc:HGNC:10567]	18.4075	-1.22489	0.449839	-2.72295	0.00647016	0.0263562
ENSG00000176720	BOK	protein_coding	BCL2 family apoptosis regulator BOK [Source:HGNC Symbol;Acc:HGNC:1087]	22.0272	-4.20259	1.05055	-4.00035	6.32481e-05	0.000404239
ENSG00000176761	ZNF285B	unprocessed_pseudogene	zinc finger protein 285B (pseudogene) [Source:HGNC Symbol;Acc:HGNC:33262]	905.833	-3.6071	0.10794	-33.4176	7.60335e-245	6.80002e-242
ENSG00000176769	TCERG1L	protein_coding	transcription elongation regulator 1 like [Source:HGNC Symbol;Acc:HGNC:23533]	14.2705	-1.78665	0.406918	-4.39068	1.12996e-05	8.23223e-05
ENSG00000176788	BASP1	protein_coding	brain abundant membrane attached signal protein 1 [Source:HGNC Symbol;Acc:HGNC:957]	177.39	-6.27408	0.606164	-10.3505	4.16446e-25	1.34173e-23
ENSG00000176840	MIR7-3HG	lncRNA	MIR7-3 host gene [Source:HGNC Symbol;Acc:HGNC:30049]	8.70677	1.56928	0.535729	2.92925	0.00339784	0.0150258
ENSG00000176884	GRIN1	protein_coding	glutamate ionotropic receptor NMDA type subunit 1 [Source:HGNC Symbol;Acc:HGNC:4584]	261.384	3.17137	0.187594	16.9055	4.10085e-64	3.8397e-62
ENSG00000176928	GCNT4	protein_coding	glucosaminyl (N-acetyl) transferase 4 [Source:HGNC Symbol;Acc:HGNC:17973]	1037.27	-1.59159	0.100472	-15.8411	1.61857e-56	1.31597e-54
ENSG00000177045	SIX5	protein_coding	SIX homeobox 5 [Source:HGNC Symbol;Acc:HGNC:10891]	1255.18	-1.30656	0.104208	-12.538	4.62649e-36	2.22209e-34
ENSG00000177054	ZDHHC13	protein_coding	zinc finger DHHC-type palmitoyltransferase 13 [Source:HGNC Symbol;Acc:HGNC:18413]	45.2777	-4.06007	0.408473	-9.93964	2.79823e-23	8.18207e-22
ENSG00000177082	WDR73	protein_coding	WD repeat domain 73 [Source:HGNC Symbol;Acc:HGNC:25928]	87.4216	1.37883	0.213461	6.45941	1.05112e-10	1.39518e-09
ENSG00000177096	PHETA2	protein_coding	PH domain containing endocytic trafficking adaptor 2 [Source:HGNC Symbol;Acc:HGNC:27161]	34.2118	2.5407	0.391139	6.49564	8.26834e-11	1.10826e-09
ENSG00000177098	SCN4B	protein_coding	sodium voltage-gated channel beta subunit 4 [Source:HGNC Symbol;Acc:HGNC:10592]	151.918	-2.61542	0.155112	-16.8615	8.64103e-64	8.00406e-62
ENSG00000177103	DSCAML1	protein_coding	DS cell adhesion molecule like 1 [Source:HGNC Symbol;Acc:HGNC:14656]	58.6143	-6.08477	0.571804	-10.6414	1.91314e-26	6.54609e-25
ENSG00000177108	ZDHHC22	protein_coding	zinc finger DHHC-type palmitoyltransferase 22 [Source:HGNC Symbol;Acc:HGNC:20106]	20.6811	-7.20837	1.04735	-6.88247	5.88219e-12	8.71775e-11
ENSG00000177182	CLVS1	protein_coding	clavesin 1 [Source:HGNC Symbol;Acc:HGNC:23139]	18.8183	-6.58468	1.06594	-6.17734	6.51917e-10	8.03236e-09
ENSG00000177272	KCNA3	protein_coding	potassium voltage-gated channel subfamily A member 3 [Source:HGNC Symbol;Acc:HGNC:6221]	181.732	-4.68394	0.466106	-10.0491	9.27213e-24	2.77373e-22
ENSG00000177301	KCNA2	protein_coding	potassium voltage-gated channel subfamily A member 2 [Source:HGNC Symbol;Acc:HGNC:6220]	72.4514	5.3036	0.771383	6.87544	6.18009e-12	9.13987e-11
ENSG00000177335	LINC02904	lncRNA	long intergenic non-protein coding RNA 2904 [Source:HGNC Symbol;Acc:HGNC:26731]	1219.5	1.0183	0.0896418	11.3597	6.63627e-30	2.62776e-28
ENSG00000177409	SAMD9L	protein_coding	sterile alpha motif domain containing 9 like [Source:HGNC Symbol;Acc:HGNC:1349]	2698.6	-2.02726	0.144735	-14.0068	1.4174e-44	8.73198e-43
ENSG00000177432	NAP1L5	protein_coding	nucleosome assembly protein 1 like 5 [Source:HGNC Symbol;Acc:HGNC:19968]	27.849	1.47477	0.348105	4.23656	2.26969e-05	0.000156602
ENSG00000177511	ST8SIA3	protein_coding	ST8 alpha-N-acetyl-neuraminide alpha-2,8-sialyltransferase 3 [Source:HGNC Symbol;Acc:HGNC:14269]	579.962	-2.0542	0.168614	-12.1828	3.83719e-34	1.72481e-32
ENSG00000177519	RPRM	protein_coding	reprimo, TP53 dependent G2 arrest mediator homolog [Source:HGNC Symbol;Acc:HGNC:24201]	101.454	1.2728	0.217588	5.84959	4.92785e-09	5.54484e-08
ENSG00000177614	PGBD5	protein_coding	piggyBac transposable element derived 5 [Source:HGNC Symbol;Acc:HGNC:19405]	29.9992	-1.61207	0.479035	-3.36525	0.000764748	0.00397738
ENSG00000177640	CASC2	lncRNA	cancer susceptibility 2 [Source:HGNC Symbol;Acc:HGNC:22933]	284.586	1.12113	0.170083	6.59168	4.34881e-11	5.9836e-10
ENSG00000177663	IL17RA	protein_coding	interleukin 17 receptor A [Source:HGNC Symbol;Acc:HGNC:5985]	759.225	-1.00954	0.130107	-7.7593	8.54003e-15	1.55872e-13
ENSG00000177679	SRRM3	protein_coding	serine/arginine repetitive matrix 3 [Source:HGNC Symbol;Acc:HGNC:26729]	32.1389	-1.15835	0.411334	-2.81608	0.00486128	0.0205714
ENSG00000177692	DNAJC28	protein_coding	DnaJ heat shock protein family (Hsp40) member C28 [Source:HGNC Symbol;Acc:HGNC:1297]	4.42897	-3.06103	0.932483	-3.28266	0.00102832	0.0051969
ENSG00000177706	FAM20C	protein_coding	FAM20C golgi associated secretory pathway kinase [Source:HGNC Symbol;Acc:HGNC:22140]	4.93603	1.96708	0.777155	2.53114	0.0113694	0.0426163
ENSG00000177721	ANXA2R	protein_coding	annexin A2 receptor [Source:HGNC Symbol;Acc:HGNC:33463]	118.973	-1.01534	0.207494	-4.89337	9.91241e-07	8.43189e-06
ENSG00000177791	MYOZ1	protein_coding	myozenin 1 [Source:HGNC Symbol;Acc:HGNC:13752]	23.3052	3.41212	0.573328	5.95142	2.65819e-09	3.06685e-08
ENSG00000177822	TENM3-AS1	lncRNA	TENM3 antisense RNA 1 [Source:HGNC Symbol;Acc:HGNC:28076]	70.507	-1.93557	0.584736	-3.31016	0.000932433	0.00475774
ENSG00000177984	LCN15	protein_coding	lipocalin 15 [Source:HGNC Symbol;Acc:HGNC:33777]	33.1397	2.37111	0.434817	5.45313	4.94908e-08	4.90858e-07
ENSG00000178031	ADAMTSL1	protein_coding	ADAMTS like 1 [Source:HGNC Symbol;Acc:HGNC:14632]	686.118	1.44888	0.116315	12.4565	1.28908e-35	6.10103e-34
ENSG00000178038	ALS2CL	protein_coding	ALS2 C-terminal like [Source:HGNC Symbol;Acc:HGNC:20605]	57.0161	1.34641	0.234635	5.73831	9.56266e-09	1.0347e-07
ENSG00000178053	MLF1	protein_coding	myeloid leukemia factor 1 [Source:HGNC Symbol;Acc:HGNC:7125]	43.4307	-2.3851	0.318295	-7.49336	6.71306e-14	1.14245e-12
ENSG00000178078	STAP2	protein_coding	signal transducing adaptor family member 2 [Source:HGNC Symbol;Acc:HGNC:30430]	292.033	-4.42236	0.214477	-20.6192	1.84494e-94	3.00946e-92
ENSG00000178081	ULK4P3	transcribed_unprocessed_pseudogene	ULK4 pseudogene 3 [Source:HGNC Symbol;Acc:HGNC:15777]	763.01	-11.3884	0.815489	-13.9651	2.54614e-44	1.54653e-42
ENSG00000178171	AMER3	protein_coding	APC membrane recruitment protein 3 [Source:HGNC Symbol;Acc:HGNC:26771]	17.265	-1.10683	0.337901	-3.2756	0.00105437	0.00531302
ENSG00000178222	RNF212	protein_coding	ring finger protein 212 [Source:HGNC Symbol;Acc:HGNC:27729]	73.843	2.767	0.332949	8.31059	9.52284e-17	1.96644e-15
ENSG00000178343	SHISA3	protein_coding	shisa family member 3 [Source:HGNC Symbol;Acc:HGNC:25159]	289.477	-3.26139	0.125471	-25.9932	5.91519e-149	2.01864e-146
ENSG00000178401	DNAJC22	protein_coding	DnaJ heat shock protein family (Hsp40) member C22 [Source:HGNC Symbol;Acc:HGNC:25802]	298.355	1.15707	0.367024	3.15257	0.00161843	0.00779344
ENSG00000178403	NEUROG2	protein_coding	neurogenin 2 [Source:HGNC Symbol;Acc:HGNC:13805]	633.991	-1.50555	0.0862674	-17.4521	3.31822e-68	3.27229e-66
ENSG00000178623	GPR35	protein_coding	G protein-coupled receptor 35 [Source:HGNC Symbol;Acc:HGNC:4492]	57.1281	-1.26604	0.339761	-3.72629	0.000194322	0.0011364
ENSG00000178695	KCTD12	protein_coding	potassium channel tetramerization domain containing 12 [Source:HGNC Symbol;Acc:HGNC:14678]	2.70326	-4.78657	1.37662	-3.47703	0.000506997	0.00273833
ENSG00000178796	RIIAD1	protein_coding	regulatory subunit of type II PKA R-subunit domain containing 1 [Source:HGNC Symbol;Acc:HGNC:26686]	19.8176	1.48513	0.461388	3.21883	0.00128717	0.00634918
ENSG00000178814	OPLAH	protein_coding	5-oxoprolinase, ATP-hydrolysing [Source:HGNC Symbol;Acc:HGNC:8149]	31.9666	-1.45803	0.386032	-3.77697	0.00015875	0.000944342
ENSG00000178821	TMEM52	protein_coding	transmembrane protein 52 [Source:HGNC Symbol;Acc:HGNC:27916]	66.2425	1.98401	0.207318	9.56986	1.07049e-21	2.94111e-20
ENSG00000178882	RFLNA	protein_coding	refilin A [Source:HGNC Symbol;Acc:HGNC:27051]	12.1038	-1.14418	0.404012	-2.83205	0.00462509	0.0197037
ENSG00000178882	RFLNA	protein_coding	refilin A [Source:HGNC Symbol;Acc:HGNC:27051]	3.58284	-5.14147	1.2121	-4.2418	2.21735e-05	0.000153154
ENSG00000178947	SMIM10L2A	protein_coding	small integral membrane protein 10 like 2A [Source:HGNC Symbol;Acc:HGNC:34499]	14.6416	-1.07579	0.379895	-2.83181	0.00462852	0.0197151
ENSG00000178965	ERICH3	protein_coding	glutamate rich 3 [Source:HGNC Symbol;Acc:HGNC:25346]	26.3166	1.102	0.287379	3.83466	0.000125739	0.000761776
ENSG00000179023	KLHDC7A	protein_coding	kelch domain containing 7A [Source:HGNC Symbol;Acc:HGNC:26791]	10.9798	3.03992	0.715888	4.24637	2.17265e-05	0.000150306
ENSG00000179059	ZFP42	protein_coding	ZFP42 zinc finger protein [Source:HGNC Symbol;Acc:HGNC:30949]	13.6371	-2.0981	0.452636	-4.6353	3.56421e-06	2.81404e-05
ENSG00000179071	CCDC89	protein_coding	coiled-coil domain containing 89 [Source:HGNC Symbol;Acc:HGNC:26762]	36.2576	5.49408	0.620191	8.85868	8.0964e-19	1.88669e-17
ENSG00000179111	HES7	protein_coding	hes family bHLH transcription factor 7 [Source:HGNC Symbol;Acc:HGNC:15977]	27.4958	1.19041	0.326696	3.64378	0.000268663	0.00153583
ENSG00000179242	CDH4	protein_coding	cadherin 4 [Source:HGNC Symbol;Acc:HGNC:1763]	1985.08	-1.6593	0.065486	-25.3382	1.21269e-141	3.78942e-139
ENSG00000179277	MEIS3P1	processed_pseudogene	Meis homeobox 3 pseudogene 1 [Source:HGNC Symbol;Acc:HGNC:7002]	42.5232	-1.66383	0.485067	-3.43011	0.00060334	0.0032066
ENSG00000179284	DAND5	protein_coding	DAN domain BMP antagonist family member 5 [Source:HGNC Symbol;Acc:HGNC:26780]	27.0182	1.03116	0.373389	2.76163	0.00575139	0.0237983
ENSG00000179361	ARID3B	protein_coding	AT-rich interaction domain 3B [Source:HGNC Symbol;Acc:HGNC:14350]	5.99398	-1.55039	0.6001	-2.58355	0.00977883	0.0375294
ENSG00000179399	GPC5	protein_coding	glypican 5 [Source:HGNC Symbol;Acc:HGNC:4453]	496.083	-3.25154	0.14839	-21.9121	1.99376e-106	3.83038e-104
ENSG00000179476	C14orf28	protein_coding	chromosome 14 open reading frame 28 [Source:HGNC Symbol;Acc:HGNC:19834]	57.1875	-3.30492	0.343059	-9.6337	5.76162e-22	1.59651e-20
ENSG00000179477	ALOX12B	protein_coding	arachidonate 12-lipoxygenase, 12R type [Source:HGNC Symbol;Acc:HGNC:430]	365.968	-1.23786	0.139625	-8.86559	7.60997e-19	1.77653e-17
ENSG00000179603	GRM8	protein_coding	glutamate metabotropic receptor 8 [Source:HGNC Symbol;Acc:HGNC:4600]	46.5951	-2.15893	0.297851	-7.24835	4.21875e-13	6.85144e-12
ENSG00000179761	PIPOX	protein_coding	pipecolic acid and sarcosine oxidase [Source:HGNC Symbol;Acc:HGNC:17804]	10.9989	-1.39817	0.476155	-2.93637	0.00332078	0.0147252
ENSG00000179841	AKAP5	protein_coding	A-kinase anchoring protein 5 [Source:HGNC Symbol;Acc:HGNC:375]	116.667	1.70787	0.445218	3.83603	0.000125041	0.000758082
ENSG00000179855	GIPC3	protein_coding	GIPC PDZ domain containing family member 3 [Source:HGNC Symbol;Acc:HGNC:18183]	2.49229	-3.47513	1.27736	-2.72056	0.00651713	0.026535
ENSG00000180044	C3orf80	protein_coding	chromosome 3 open reading frame 80 [Source:HGNC Symbol;Acc:HGNC:40048]	137.253	1.28429	0.130514	9.84029	7.54939e-23	2.16834e-21
ENSG00000180155	LYNX1	protein_coding	Ly6/neurotoxin 1 [Source:HGNC Symbol;Acc:HGNC:29604]	159.406	2.08089	0.33671	6.18006	6.40787e-10	7.91026e-09
ENSG00000180176	TH	protein_coding	tyrosine hydroxylase [Source:HGNC Symbol;Acc:HGNC:11782]	341.022	1.0127	0.227063	4.45997	8.19696e-06	6.10383e-05
ENSG00000180318	ALX1	protein_coding	ALX homeobox 1 [Source:HGNC Symbol;Acc:HGNC:1494]	6018.61	-1.09614	0.0824681	-13.2917	2.58507e-40	1.4115e-38
ENSG00000180336	MEIOC	protein_coding	meiosis specific with coiled-coil domain [Source:HGNC Symbol;Acc:HGNC:26670]	31.238	-3.81483	0.56908	-6.70351	2.03474e-11	2.89168e-10
ENSG00000180340	FZD2	protein_coding	frizzled class receptor 2 [Source:HGNC Symbol;Acc:HGNC:4040]	123.233	-1.64918	0.134804	-12.2339	2.04893e-34	9.30664e-33
ENSG00000180357	ZNF609	protein_coding	zinc finger protein 609 [Source:HGNC Symbol;Acc:HGNC:29003]	7854.6	1.08337	0.0378156	28.6487	1.66554e-180	8.4701e-178
ENSG00000180530	NRIP1	protein_coding	nuclear receptor interacting protein 1 [Source:HGNC Symbol;Acc:HGNC:8001]	22.6514	5.65965	1.0522	5.37888	7.49519e-08	7.2644e-07
ENSG00000180616	SSTR2	protein_coding	somatostatin receptor 2 [Source:HGNC Symbol;Acc:HGNC:11331]	509.778	-1.32467	0.215301	-6.15265	7.61994e-10	9.28716e-09
ENSG00000180660	MAB21L1	protein_coding	mab-21 like 1 [Source:HGNC Symbol;Acc:HGNC:6757]	130.221	1.40387	0.238645	5.88266	4.03714e-09	4.58439e-08
ENSG00000180739	S1PR5	protein_coding	sphingosine-1-phosphate receptor 5 [Source:HGNC Symbol;Acc:HGNC:14299]	229.036	-1.84104	0.162726	-11.3137	1.1225e-29	4.39111e-28
ENSG00000180747	SMG1P3	transcribed_unprocessed_pseudogene	SMG1 pseudogene 3 [Source:HGNC Symbol;Acc:HGNC:49860]	17.7801	-2.0999	0.413558	-5.07765	3.82127e-07	3.40345e-06
ENSG00000180801	ARSJ	protein_coding	arylsulfatase family member J [Source:HGNC Symbol;Acc:HGNC:26286]	703.338	-1.49962	0.108989	-13.7594	4.47317e-43	2.61298e-41
ENSG00000180806	HOXC9	protein_coding	homeobox C9 [Source:HGNC Symbol;Acc:HGNC:5130]	15.9153	4.26712	0.551367	7.73915	1.0008e-14	1.82025e-13
ENSG00000180815	MAP3K15	protein_coding	mitogen-activated protein kinase kinase kinase 15 [Source:HGNC Symbol;Acc:HGNC:31689]	237.329	-1.54829	0.199594	-7.75717	8.68442e-15	1.58396e-13
ENSG00000180818	HOXC10	protein_coding	homeobox C10 [Source:HGNC Symbol;Acc:HGNC:5122]	114.076	-2.12424	0.194567	-10.9178	9.47948e-28	3.42423e-26
ENSG00000180828	BHLHE22	protein_coding	basic helix-loop-helix family member e22 [Source:HGNC Symbol;Acc:HGNC:11963]	692.369	1.73053	0.0979382	17.6696	7.18944e-70	7.22734e-68
ENSG00000180875	GREM2	protein_coding	gremlin 2, DAN family BMP antagonist [Source:HGNC Symbol;Acc:HGNC:17655]	1351.85	-1.15756	0.0824815	-14.0342	9.62707e-45	5.97339e-43
ENSG00000180953	ST20	protein_coding	suppressor of tumorigenicity 20 [Source:HGNC Symbol;Acc:HGNC:33520]	57.6079	-1.00732	0.298473	-3.37491	0.000738399	0.00385334
ENSG00000181019	NQO1	protein_coding	NAD(P)H quinone dehydrogenase 1 [Source:HGNC Symbol;Acc:HGNC:2874]	308.96	-1.21213	0.209151	-5.7955	6.81194e-09	7.52767e-08
ENSG00000181026	AEN	protein_coding	apoptosis enhancing nuclease [Source:HGNC Symbol;Acc:HGNC:25722]	123.359	1.20168	0.308703	3.89268	9.91423e-05	0.000613249
ENSG00000181031	RPH3AL	protein_coding	rabphilin 3A like (without C2 domains) [Source:HGNC Symbol;Acc:HGNC:10296]	24.4005	-3.66876	0.541292	-6.77778	1.2204e-11	1.75944e-10
ENSG00000181072	CHRM2	protein_coding	cholinergic receptor muscarinic 2 [Source:HGNC Symbol;Acc:HGNC:1951]	125.26	1.21407	0.196713	6.1718	6.75186e-10	8.28757e-09
ENSG00000181085	MAPK15	protein_coding	mitogen-activated protein kinase 15 [Source:HGNC Symbol;Acc:HGNC:24667]	10.607	-4.46561	1.21	-3.6906	0.000223727	0.00129744
ENSG00000181215	C4orf50	protein_coding	chromosome 4 open reading frame 50 [Source:HGNC Symbol;Acc:HGNC:33766]	58.8638	-1.01145	0.186264	-5.43018	5.62963e-08	5.54538e-07
ENSG00000181284	TMEM102	protein_coding	transmembrane protein 102 [Source:HGNC Symbol;Acc:HGNC:26722]	90.3685	2.19263	0.378957	5.78596	7.20978e-09	7.92343e-08
ENSG00000181291	TMEM132E	protein_coding	transmembrane protein 132E [Source:HGNC Symbol;Acc:HGNC:26991]	81.2348	2.95449	0.276713	10.6771	1.30264e-26	4.48081e-25
ENSG00000181350	LRRC75A	protein_coding	leucine rich repeat containing 75A [Source:HGNC Symbol;Acc:HGNC:32403]	239.618	4.11432	0.156511	26.2878	2.64174e-152	9.65017e-150
ENSG00000181381	DDX60L	protein_coding	DExD/H-box 60 like [Source:HGNC Symbol;Acc:HGNC:26429]	394.51	1.05415	0.0977255	10.7869	3.97095e-27	1.39743e-25
ENSG00000181444	ZNF467	protein_coding	zinc finger protein 467 [Source:HGNC Symbol;Acc:HGNC:23154]	30.3185	1.2737	0.312924	4.07031	4.69502e-05	0.000308356
ENSG00000181449	SOX2	protein_coding	SRY-box transcription factor 2 [Source:HGNC Symbol;Acc:HGNC:11195]	3249.36	2.05945	0.0611681	33.6686	1.66389e-248	1.54124e-245
ENSG00000181467	RAP2B	protein_coding	RAP2B, member of RAS oncogene family [Source:HGNC Symbol;Acc:HGNC:9862]	152.414	-3.45559	0.354921	-9.73624	2.11222e-22	5.9611e-21
ENSG00000181513	ACBD4	protein_coding	acyl-CoA binding domain containing 4 [Source:HGNC Symbol;Acc:HGNC:23337]	69.3971	1.10026	0.22572	4.87444	1.09117e-06	9.20646e-06
ENSG00000181790	ADGRB1	protein_coding	adhesion G protein-coupled receptor B1 [Source:HGNC Symbol;Acc:HGNC:943]	116.859	-4.76041	0.303891	-15.6648	2.63075e-55	2.03675e-53
ENSG00000181991	MRPS11	protein_coding	mitochondrial ribosomal protein S11 [Source:HGNC Symbol;Acc:HGNC:14050]	71.9672	-4.21092	0.284956	-14.7774	2.04776e-49	1.40504e-47
ENSG00000182022	CHST15	protein_coding	carbohydrate sulfotransferase 15 [Source:HGNC Symbol;Acc:HGNC:18137]	11.7502	-2.08781	0.633015	-3.29821	0.00097305	0.00494359
ENSG00000182054	IDH2	protein_coding	isocitrate dehydrogenase (NADP(+)) 2 [Source:HGNC Symbol;Acc:HGNC:5383]	226.367	1.09185	0.111389	9.80215	1.10215e-22	3.15164e-21
ENSG00000182132	KCNIP1	protein_coding	potassium voltage-gated channel interacting protein 1 [Source:HGNC Symbol;Acc:HGNC:15521]	28.5811	1.31873	0.297083	4.43894	9.04015e-06	6.67612e-05
ENSG00000182195	LDOC1	protein_coding	LDOC1 regulator of NFKB signaling [Source:HGNC Symbol;Acc:HGNC:6548]	1114.16	-1.46318	0.0816908	-17.9113	9.6323e-72	1.00735e-69
ENSG00000182199	SHMT2	protein_coding	serine hydroxymethyltransferase 2 [Source:HGNC Symbol;Acc:HGNC:10852]	22.5174	-2.83703	0.511602	-5.54539	2.93298e-08	2.99605e-07
ENSG00000182218	HHIPL1	protein_coding	HHIP like 1 [Source:HGNC Symbol;Acc:HGNC:19710]	870.649	-1.53868	0.110572	-13.9156	5.094e-44	3.05829e-42
ENSG00000182253	SYNM	protein_coding	synemin [Source:HGNC Symbol;Acc:HGNC:24466]	30.8132	-1.55918	0.378338	-4.12112	3.7703e-05	0.000251573
ENSG00000182256	GABRG3	protein_coding	gamma-aminobutyric acid type A receptor subunit gamma3 [Source:HGNC Symbol;Acc:HGNC:4088]	13.6737	1.59228	0.617529	2.57847	0.00992384	0.0379679
ENSG00000182263	FIGN	protein_coding	fidgetin, microtubule severing factor [Source:HGNC Symbol;Acc:HGNC:13285]	17.0143	1.29788	0.39167	3.31371	0.000920655	0.0047069
ENSG00000182397	DNM1P46	transcribed_unprocessed_pseudogene	dynamin 1 pseudogene 46 [Source:HGNC Symbol;Acc:HGNC:35199]	1903.19	1.3371	0.467466	2.86031	0.00423228	0.0182158
ENSG00000182472	CAPN12	protein_coding	calpain 12 [Source:HGNC Symbol;Acc:HGNC:13249]	532.124	-1.60627	0.225778	-7.11436	1.12432e-12	1.76836e-11
ENSG00000182489	XKRX	protein_coding	XK related X-linked [Source:HGNC Symbol;Acc:HGNC:29845]	44.8316	1.07166	0.265346	4.03874	5.37381e-05	0.000348264
ENSG00000182504	CEP97	protein_coding	centrosomal protein 97 [Source:HGNC Symbol;Acc:HGNC:26244]	51.2623	-3.14672	0.293788	-10.7108	9.05294e-27	3.14741e-25
ENSG00000182580	EPHB3	protein_coding	EPH receptor B3 [Source:HGNC Symbol;Acc:HGNC:3394]	34.6095	2.16355	0.375505	5.76169	8.32738e-09	9.05951e-08
ENSG00000182612	TSPAN10	protein_coding	tetraspanin 10 [Source:HGNC Symbol;Acc:HGNC:29942]	1683.85	1.95032	0.0999821	19.5067	9.62751e-85	1.26751e-82
ENSG00000182636	NDN	protein_coding	necdin, MAGE family member [Source:HGNC Symbol;Acc:HGNC:7675]	162.255	-1.08434	0.116559	-9.30293	1.3663e-20	3.52249e-19
ENSG00000182667	NTM	protein_coding	neurotrimin [Source:HGNC Symbol;Acc:HGNC:17941]	185.207	1.98863	0.387388	5.13343	2.84508e-07	2.57827e-06
ENSG00000182747	SLC35D3	protein_coding	solute carrier family 35 member D3 [Source:HGNC Symbol;Acc:HGNC:15621]	17582.8	-1.65755	0.0650825	-25.4684	4.41283e-143	1.43064e-140
ENSG00000182752	PAPPA	protein_coding	pappalysin 1 [Source:HGNC Symbol;Acc:HGNC:8602]	21.4541	1.15668	0.375982	3.07642	0.00209501	0.00978151
ENSG00000182768	NGRN	protein_coding	neugrin, neurite outgrowth associated [Source:HGNC Symbol;Acc:HGNC:18077]	1499.13	3.32969	0.0978213	34.0385	5.99694e-254	6.22146e-251
ENSG00000182774	RPS17	protein_coding	ribosomal protein S17 [Source:HGNC Symbol;Acc:HGNC:10397]	173.331	-1.07442	0.135857	-7.90843	2.60662e-15	4.9383e-14
ENSG00000182791	CCDC87	protein_coding	coiled-coil domain containing 87 [Source:HGNC Symbol;Acc:HGNC:25579]	484.552	-1.83573	0.117501	-15.6231	5.06885e-55	3.88951e-53
ENSG00000182836	PLCXD3	protein_coding	phosphatidylinositol specific phospholipase C X domain containing 3 [Source:HGNC Symbol;Acc:HGNC:31822]	227.137	-2.24171	0.158389	-14.1532	1.78528e-45	1.13488e-43
ENSG00000182901	RGS7	protein_coding	regulator of G protein signaling 7 [Source:HGNC Symbol;Acc:HGNC:10003]	10.3419	1.36012	0.543452	2.50275	0.0123234	0.0456533
ENSG00000183023	SLC8A1	protein_coding	solute carrier family 8 member A1 [Source:HGNC Symbol;Acc:HGNC:11068]	21.4259	-4.04672	0.583903	-6.93047	4.1945e-12	6.29563e-11
ENSG00000183060	LYSMD4	protein_coding	LysM domain containing 4 [Source:HGNC Symbol;Acc:HGNC:26571]	290.669	-1.61329	0.157212	-10.2619	1.0465e-24	3.30596e-23
ENSG00000183066	WBP2NL	protein_coding	WBP2 N-terminal like [Source:HGNC Symbol;Acc:HGNC:28389]	368.204	-1.64316	0.103733	-15.8403	1.64127e-56	1.33025e-54
ENSG00000183072	NKX2-5	protein_coding	NK2 homeobox 5 [Source:HGNC Symbol;Acc:HGNC:2488]	52.7648	-2.78787	0.349118	-7.98548	1.39982e-15	2.70736e-14
ENSG00000183150	GPR19	protein_coding	G protein-coupled receptor 19 [Source:HGNC Symbol;Acc:HGNC:4473]	1.75159	-4.4517	1.36767	-3.25496	0.00113407	0.00566294
ENSG00000183307	TMEM121B	protein_coding	transmembrane protein 121B [Source:HGNC Symbol;Acc:HGNC:1844]	13.1661	-3.67012	0.796907	-4.60546	4.11557e-06	3.22384e-05
ENSG00000183317	EPHA10	protein_coding	EPH receptor A10 [Source:HGNC Symbol;Acc:HGNC:19987]	707.988	-1.35691	0.092901	-14.606	2.57202e-48	1.72819e-46
ENSG00000183421	RIPK4	protein_coding	receptor interacting serine/threonine kinase 4 [Source:HGNC Symbol;Acc:HGNC:496]	51.2478	-1.27438	0.233998	-5.44612	5.14811e-08	5.09017e-07
ENSG00000183454	GRIN2A	protein_coding	glutamate ionotropic receptor NMDA type subunit 2A [Source:HGNC Symbol;Acc:HGNC:4585]	928.733	-1.69944	0.0818272	-20.7686	8.31754e-96	1.4008e-93
ENSG00000183475	ASB7	protein_coding	ankyrin repeat and SOCS box containing 7 [Source:HGNC Symbol;Acc:HGNC:17182]	7.93707	1.73773	0.673816	2.57894	0.00991035	0.0379387
ENSG00000183476	SH2D7	protein_coding	SH2 domain containing 7 [Source:HGNC Symbol;Acc:HGNC:34549]	4.986	-5.15118	1.15889	-4.44494	8.79159e-06	6.50738e-05
ENSG00000183496	MEX3B	protein_coding	mex-3 RNA binding family member B [Source:HGNC Symbol;Acc:HGNC:25297]	283.873	-2.88441	0.129118	-22.3393	1.53592e-110	3.18684e-108
ENSG00000183508	TENT5C	protein_coding	terminal nucleotidyltransferase 5C [Source:HGNC Symbol;Acc:HGNC:24712]	379.817	-1.63618	0.159282	-10.2723	9.39585e-25	2.97547e-23
ENSG00000183643	C15orf32	lncRNA	chromosome 15 putative open reading frame 32 [Source:HGNC Symbol;Acc:HGNC:26549]	90.6489	3.06924	0.217087	14.1383	2.20692e-45	1.39948e-43
ENSG00000183654	MARCHF11	protein_coding	membrane associated ring-CH-type finger 11 [Source:HGNC Symbol;Acc:HGNC:33609]	9.69904	-5.65323	1.0859	-5.20604	1.92917e-07	1.78569e-06
ENSG00000183655	KLHL25	protein_coding	kelch like family member 25 [Source:HGNC Symbol;Acc:HGNC:25732]	27.1763	5.66675	0.77914	7.27308	3.51379e-13	5.72807e-12
ENSG00000183671	CMKLR2	protein_coding	chemerin chemokine-like receptor 2 [Source:HGNC Symbol;Acc:HGNC:4463]	79.3371	-1.69304	0.261988	-6.4623	1.03125e-10	1.37091e-09
ENSG00000183690	EFHC2	protein_coding	EF-hand domain containing 2 [Source:HGNC Symbol;Acc:HGNC:26233]	68.0103	-3.05218	0.344037	-8.87165	7.20668e-19	1.68541e-17
ENSG00000183715	OPCML	protein_coding	opioid binding protein/cell adhesion molecule like [Source:HGNC Symbol;Acc:HGNC:8143]	107.166	-3.15018	0.231596	-13.6021	3.89265e-42	2.22869e-40
ENSG00000183775	KCTD16	protein_coding	potassium channel tetramerization domain containing 16 [Source:HGNC Symbol;Acc:HGNC:29244]	294.864	2.15611	0.22744	9.47994	2.54421e-21	6.81679e-20
ENSG00000183779	ZNF703	protein_coding	zinc finger protein 703 [Source:HGNC Symbol;Acc:HGNC:25883]	21.9384	-1.37603	0.318831	-4.31585	1.58989e-05	0.000112696
ENSG00000183798	EMILIN3	protein_coding	elastin microfibril interfacer 3 [Source:HGNC Symbol;Acc:HGNC:16123]	270.512	10.5797	1.02367	10.335	4.89228e-25	1.57037e-23
ENSG00000183833	CFAP91	protein_coding	cilia and flagella associated protein 91 [Source:HGNC Symbol;Acc:HGNC:24010]	12.4077	1.38809	0.412533	3.36481	0.000765974	0.00398282
ENSG00000183837	PNMA3	protein_coding	PNMA family member 3 [Source:HGNC Symbol;Acc:HGNC:18742]	15.8377	-7.12577	1.05563	-6.75023	1.47612e-11	2.11868e-10
ENSG00000183853	KIRREL1	protein_coding	kirre like nephrin family adhesion molecule 1 [Source:HGNC Symbol;Acc:HGNC:15734]	255.235	-1.29154	0.116432	-11.0927	1.36081e-28	5.10765e-27
ENSG00000183914	DNAH2	protein_coding	dynein axonemal heavy chain 2 [Source:HGNC Symbol;Acc:HGNC:2948]	270.493	-4.03686	0.222934	-18.1078	2.76424e-73	2.95035e-71
ENSG00000184029	DSCR4	lncRNA	Down syndrome critical region 4 [Source:HGNC Symbol;Acc:HGNC:3045]	181.406	-7.7004	0.466392	-16.5106	3.0788e-61	2.79202e-59
ENSG00000184056	VPS33B	protein_coding	VPS33B late endosome and lysosome associated [Source:HGNC Symbol;Acc:HGNC:12712]	73.4708	-3.86178	0.245254	-15.746	7.31627e-56	5.8207e-54
ENSG00000184144	CNTN2	protein_coding	contactin 2 [Source:HGNC Symbol;Acc:HGNC:2172]	191.367	-1.76802	0.160423	-11.021	3.02633e-28	1.11811e-26
ENSG00000184156	KCNQ3	protein_coding	potassium voltage-gated channel subfamily Q member 3 [Source:HGNC Symbol;Acc:HGNC:6297]	6.37477	-2.50075	0.793259	-3.1525	0.0016188	0.00779378
ENSG00000184185	KCNJ12	protein_coding	potassium inwardly rectifying channel subfamily J member 12 [Source:HGNC Symbol;Acc:HGNC:6258]	945.611	-1.6003	0.060837	-26.3047	1.69495e-152	6.28002e-150
ENSG00000184206	GOLGA6L4	protein_coding	golgin A6 family like 4 [Source:HGNC Symbol;Acc:HGNC:27256]	76.272	3.86295	0.397371	9.72126	2.44726e-22	6.89165e-21
ENSG00000184261	KCNK12	protein_coding	potassium two pore domain channel subfamily K member 12 [Source:HGNC Symbol;Acc:HGNC:6274]	8461.45	-1.23586	0.0904832	-13.6584	1.79844e-42	1.03885e-40
ENSG00000184277	TM2D3	protein_coding	TM2 domain containing 3 [Source:HGNC Symbol;Acc:HGNC:24128]	365.992	-4.26768	0.21955	-19.4383	3.66003e-84	4.74633e-82
ENSG00000184304	PRKD1	protein_coding	protein kinase D1 [Source:HGNC Symbol;Acc:HGNC:9407]	53.1799	1.32898	0.362808	3.66304	0.000249241	0.00143174
ENSG00000184347	SLIT3	protein_coding	slit guidance ligand 3 [Source:HGNC Symbol;Acc:HGNC:11087]	9.21585	-1.50288	0.514491	-2.9211	0.00348799	0.015374
ENSG00000184368	MAP7D2	protein_coding	MAP7 domain containing 2 [Source:HGNC Symbol;Acc:HGNC:25899]	233.457	-1.98592	0.152024	-13.0631	5.34757e-39	2.78503e-37
ENSG00000184371	CSF1	protein_coding	colony stimulating factor 1 [Source:HGNC Symbol;Acc:HGNC:2432]	1.77273	4.10871	1.38378	2.96919	0.00298586	0.0134074
ENSG00000184492	FOXD4L1	protein_coding	forkhead box D4 like 1 [Source:HGNC Symbol;Acc:HGNC:18521]	554.528	-1.26064	0.166937	-7.5516	4.29948e-14	7.44899e-13
ENSG00000184508	HDDC3	protein_coding	HD domain containing 3 [Source:HGNC Symbol;Acc:HGNC:30522]	6.9357	-2.57086	0.675602	-3.80528	0.000141644	0.000852361
ENSG00000184515	BEX5	protein_coding	brain expressed X-linked 5 [Source:HGNC Symbol;Acc:HGNC:27990]	41.252	-3.82495	0.382228	-10.007	1.4202e-23	4.21929e-22
ENSG00000184545	DUSP8	protein_coding	dual specificity phosphatase 8 [Source:HGNC Symbol;Acc:HGNC:3074]	1256.58	-4.0234	0.151616	-26.5367	3.65904e-155	1.43789e-152
ENSG00000184608	FAM167A-AS1	lncRNA	FAM167A antisense RNA 1 [Source:HGNC Symbol;Acc:HGNC:15548]	5.34952	-2.36867	0.697873	-3.39412	0.000688494	0.00362206
ENSG00000184611	KCNH7	protein_coding	potassium voltage-gated channel subfamily H member 7 [Source:HGNC Symbol;Acc:HGNC:18863]	12.5713	-2.65657	0.528301	-5.02852	4.94281e-07	4.35008e-06
ENSG00000184613	NELL2	protein_coding	neural EGFL like 2 [Source:HGNC Symbol;Acc:HGNC:7751]	126.423	1.48557	0.413047	3.5966	0.000322406	0.00181151
ENSG00000184669	OR7E14P	transcribed_unprocessed_pseudogene	olfactory receptor family 7 subfamily E member 14 pseudogene [Source:HGNC Symbol;Acc:HGNC:8385]	47.4182	-1.04965	0.404841	-2.59274	0.00952139	0.0366825
ENSG00000184672	RALYL	protein_coding	RALY RNA binding protein like [Source:HGNC Symbol;Acc:HGNC:27036]	64.8295	-2.92704	0.37859	-7.73142	1.06357e-14	1.93034e-13
ENSG00000184828	ZBTB7C	protein_coding	zinc finger and BTB domain containing 7C [Source:HGNC Symbol;Acc:HGNC:31700]	18.3256	-4.14368	0.733607	-5.64837	1.61975e-08	1.70425e-07
ENSG00000184916	JAG2	protein_coding	jagged canonical Notch ligand 2 [Source:HGNC Symbol;Acc:HGNC:6189]	5.04842	-3.69928	1.03415	-3.57712	0.000347397	0.00194057
ENSG00000184984	CHRM5	protein_coding	cholinergic receptor muscarinic 5 [Source:HGNC Symbol;Acc:HGNC:1954]	522.591	-1.21624	0.109318	-11.1256	9.41397e-29	3.56086e-27
ENSG00000184985	SORCS2	protein_coding	sortilin related VPS10 domain containing receptor 2 [Source:HGNC Symbol;Acc:HGNC:16698]	470.551	-1.31863	0.289746	-4.55097	5.3398e-06	4.08655e-05
ENSG00000184999	SLC22A10	protein_coding	solute carrier family 22 member 10 [Source:HGNC Symbol;Acc:HGNC:18057]	35.2656	-1.40145	0.303343	-4.62001	3.83716e-06	3.01852e-05
ENSG00000185008	ROBO2	protein_coding	roundabout guidance receptor 2 [Source:HGNC Symbol;Acc:HGNC:10250]	59.4444	-2.01793	0.191821	-10.5198	6.99866e-26	2.33613e-24
ENSG00000185033	SEMA4B	protein_coding	semaphorin 4B [Source:HGNC Symbol;Acc:HGNC:10730]	40.1913	2.7975	0.359744	7.77637	7.46341e-15	1.36606e-13
ENSG00000185065		lncRNA	novel transcript, antisense to C22orf39	221.906	-1.42151	0.202191	-7.03052	2.05759e-12	3.17274e-11
ENSG00000185112	FAM43A	protein_coding	family with sequence similarity 43 member A [Source:HGNC Symbol;Acc:HGNC:26888]	71.5821	1.12338	0.206648	5.43618	5.44341e-08	5.364e-07
ENSG00000185201	IFITM2	protein_coding	interferon induced transmembrane protein 2 [Source:HGNC Symbol;Acc:HGNC:5413]	258.636	2.29932	0.147922	15.5442	1.74219e-54	1.32508e-52
ENSG00000185215	TNFAIP2	protein_coding	TNF alpha induced protein 2 [Source:HGNC Symbol;Acc:HGNC:11895]	19.5618	-1.10425	0.444926	-2.48188	0.0130693	0.0480869
ENSG00000185250	PPIL6	protein_coding	peptidylprolyl isomerase like 6 [Source:HGNC Symbol;Acc:HGNC:21557]	12.495	-1.29573	0.512003	-2.53072	0.011383	0.0426508
ENSG00000185261	KIAA0825	protein_coding	KIAA0825 [Source:HGNC Symbol;Acc:HGNC:28532]	243.049	5.40777	0.388511	13.9192	4.84076e-44	2.91299e-42
ENSG00000185267	CDNF	protein_coding	cerebral dopamine neurotrophic factor [Source:HGNC Symbol;Acc:HGNC:24913]	131.982	5.79305	0.511669	11.3219	1.02246e-29	4.01186e-28
ENSG00000185269	NOTUM	protein_coding	notum, palmitoleoyl-protein carboxylesterase [Source:HGNC Symbol;Acc:HGNC:27106]	649.312	-1.71269	0.160164	-10.6934	1.09307e-26	3.78501e-25
ENSG00000185304	RGPD2	protein_coding	RANBP2 like and GRIP domain containing 2 [Source:HGNC Symbol;Acc:HGNC:32415]	2899.87	1.18583	0.0860088	13.7873	3.0405e-43	1.78817e-41
ENSG00000185404	SP140L	protein_coding	SP140 nuclear body protein like [Source:HGNC Symbol;Acc:HGNC:25105]	388.691	-3.19202	0.6581	-4.85036	1.2324e-06	1.03175e-05
ENSG00000185418	TARS3	protein_coding	threonyl-tRNA synthetase 3 [Source:HGNC Symbol;Acc:HGNC:24728]	544.577	1.16062	0.100595	11.5375	8.5373e-31	3.50354e-29
ENSG00000185432	METTL7A	protein_coding	methyltransferase like 7A [Source:HGNC Symbol;Acc:HGNC:24550]	20690.4	1.15584	0.114289	10.1133	4.82293e-24	1.46989e-22
ENSG00000185442	FAM174B	protein_coding	family with sequence similarity 174 member B [Source:HGNC Symbol;Acc:HGNC:34339]	1209.96	-2.10081	0.133639	-15.7201	1.10194e-55	8.68693e-54
ENSG00000185532	PRKG1	protein_coding	protein kinase cGMP-dependent 1 [Source:HGNC Symbol;Acc:HGNC:9414]	371.746	1.35852	0.264737	5.13158	2.87313e-07	2.60096e-06
ENSG00000185559	DLK1	protein_coding	delta like non-canonical Notch ligand 1 [Source:HGNC Symbol;Acc:HGNC:2907]	60.4353	-1.31214	0.268949	-4.87877	1.06748e-06	9.02713e-06
ENSG00000185565	LSAMP	protein_coding	limbic system associated membrane protein [Source:HGNC Symbol;Acc:HGNC:6705]	71.4308	-1.29075	0.234487	-5.50458	3.70049e-08	3.72433e-07
ENSG00000185621	LMLN	protein_coding	leishmanolysin like peptidase [Source:HGNC Symbol;Acc:HGNC:15991]	3267.48	-1.60041	0.0820699	-19.5006	1.0853e-84	1.42164e-82
ENSG00000185634	SHC4	protein_coding	SHC adaptor protein 4 [Source:HGNC Symbol;Acc:HGNC:16743]	9.52425	-4.4399	1.02802	-4.3189	1.56812e-05	0.000111274
ENSG00000185650	ZFP36L1	protein_coding	ZFP36 ring finger protein like 1 [Source:HGNC Symbol;Acc:HGNC:1107]	24.0447	-2.13841	0.58161	-3.67671	0.000236266	0.00136264
ENSG00000185658	BRWD1	protein_coding	bromodomain and WD repeat domain containing 1 [Source:HGNC Symbol;Acc:HGNC:12760]	48.5206	-2.41776	0.299412	-8.07502	6.74634e-16	1.32255e-14
ENSG00000185666	SYN3	protein_coding	synapsin III [Source:HGNC Symbol;Acc:HGNC:11496]	50.897	1.92011	0.230996	8.31231	9.38604e-17	1.93973e-15
ENSG00000185736	ADARB2	protein_coding	adenosine deaminase RNA specific B2 (inactive) [Source:HGNC Symbol;Acc:HGNC:227]	11175.5	-1.79443	0.0944092	-19.007	1.49343e-80	1.81848e-78
ENSG00000185737	NRG3	protein_coding	neuregulin 3 [Source:HGNC Symbol;Acc:HGNC:7999]	72.0363	4.71214	1.17145	4.02248	5.75884e-05	0.000371176
ENSG00000185745	IFIT1	protein_coding	interferon induced protein with tetratricopeptide repeats 1 [Source:HGNC Symbol;Acc:HGNC:5407]	840.29	-1.03035	0.143417	-7.18433	6.7539e-13	1.07929e-11
ENSG00000185787	MORF4L1	protein_coding	mortality factor 4 like 1 [Source:HGNC Symbol;Acc:HGNC:16989]	6.9012	-1.70437	0.600849	-2.8366	0.00455967	0.0194855
ENSG00000185811	IKZF1	protein_coding	IKAROS family zinc finger 1 [Source:HGNC Symbol;Acc:HGNC:13176]	6.32246	-2.81213	0.789646	-3.56125	0.000369095	0.00205074
ENSG00000185909	KLHDC8B	protein_coding	kelch domain containing 8B [Source:HGNC Symbol;Acc:HGNC:28557]	21.3018	-1.67994	0.647968	-2.59263	0.00952441	0.0366887
ENSG00000186051	TAL2	protein_coding	TAL bHLH transcription factor 2 [Source:HGNC Symbol;Acc:HGNC:11557]	5.01087	-2.33528	0.834632	-2.79797	0.00514242	0.0216032
ENSG00000186297	GABRA5	protein_coding	gamma-aminobutyric acid type A receptor subunit alpha5 [Source:HGNC Symbol;Acc:HGNC:4079]	106.942	1.53268	0.275083	5.57169	2.52278e-08	2.5944e-07
ENSG00000186369	LINC00643	transcribed_unitary_pseudogene	long intergenic non-protein coding RNA 643 [Source:HGNC Symbol;Acc:HGNC:44296]	3.73641	-3.527	1.05393	-3.34651	0.000818365	0.00422642
ENSG00000186407	CD300E	protein_coding	CD300e molecule [Source:HGNC Symbol;Acc:HGNC:28874]	213.853	-1.03198	0.194465	-5.30675	1.11595e-07	1.05826e-06
ENSG00000186409	CCDC30	protein_coding	coiled-coil domain containing 30 [Source:HGNC Symbol;Acc:HGNC:26103]	633.5	1.17318	0.154105	7.61287	2.68071e-14	4.74586e-13
ENSG00000186417	GLDN	protein_coding	gliomedin [Source:HGNC Symbol;Acc:HGNC:29514]	43.0539	1.15719	0.239598	4.82971	1.36731e-06	1.13991e-05
ENSG00000186446	ZNF501	protein_coding	zinc finger protein 501 [Source:HGNC Symbol;Acc:HGNC:23717]	873.1	-1.68101	0.105089	-15.996	1.36291e-57	1.14767e-55
ENSG00000186470	BTN3A2	protein_coding	butyrophilin subfamily 3 member A2 [Source:HGNC Symbol;Acc:HGNC:1139]	13.2827	-4.69264	1.02582	-4.57452	4.77303e-06	3.69312e-05
ENSG00000186481	ANKRD20A5P	transcribed_unprocessed_pseudogene	ankyrin repeat domain 20 family member A5, pseudogene [Source:HGNC Symbol;Acc:HGNC:33833]	121.633	1.02668	0.31178	3.29295	0.000991424	0.00502611
ENSG00000186487	MYT1L	protein_coding	myelin transcription factor 1 like [Source:HGNC Symbol;Acc:HGNC:7623]	469.618	-1.33069	0.208596	-6.37923	1.77978e-10	2.32195e-09
ENSG00000186510	CLCNKA	protein_coding	chloride voltage-gated channel Ka [Source:HGNC Symbol;Acc:HGNC:2026]	157.091	-1.61054	0.193642	-8.31708	9.01604e-17	1.86773e-15
ENSG00000186594	MIR22HG	lncRNA	MIR22 host gene [Source:HGNC Symbol;Acc:HGNC:28219]	104.677	-1.16036	0.154799	-7.49592	6.58372e-14	1.12413e-12
ENSG00000186642	PDE2A	protein_coding	phosphodiesterase 2A [Source:HGNC Symbol;Acc:HGNC:8777]	33.3723	-2.98038	0.354809	-8.39996	4.46635e-17	9.39491e-16
ENSG00000186654	PRR5	protein_coding	proline rich 5 [Source:HGNC Symbol;Acc:HGNC:31682]	86.2347	-1.77583	0.219904	-8.07551	6.71943e-16	1.31827e-14
ENSG00000186684	CYP27C1	protein_coding	cytochrome P450 family 27 subfamily C member 1 [Source:HGNC Symbol;Acc:HGNC:33480]	218.431	1.01335	0.222814	4.54796	5.41694e-06	4.13825e-05
ENSG00000186732	MPPED1	protein_coding	metallophosphoesterase domain containing 1 [Source:HGNC Symbol;Acc:HGNC:1306]	278.387	-6.22398	0.724067	-8.59585	8.26478e-18	1.84471e-16
ENSG00000186862	PDZD7	protein_coding	PDZ domain containing 7 [Source:HGNC Symbol;Acc:HGNC:26257]	171.049	3.99986	0.181352	22.0558	8.41196e-108	1.69126e-105
ENSG00000187098	MITF	protein_coding	melanocyte inducing transcription factor [Source:HGNC Symbol;Acc:HGNC:7105]	836.581	1.67454	0.193026	8.67524	4.12672e-18	9.30702e-17
ENSG00000187122	SLIT1	protein_coding	slit guidance ligand 1 [Source:HGNC Symbol;Acc:HGNC:11085]	81.2279	-1.00879	0.177191	-5.69326	1.24635e-08	1.32917e-07
ENSG00000187134	AKR1C1	protein_coding	aldo-keto reductase family 1 member C1 [Source:HGNC Symbol;Acc:HGNC:384]	28.0614	-1.31287	0.44895	-2.92431	0.00345223	0.0152351
ENSG00000187240	DYNC2H1	protein_coding	dynein cytoplasmic 2 heavy chain 1 [Source:HGNC Symbol;Acc:HGNC:2962]	1.63109	4.07004	1.63679	2.48659	0.0128973	0.0475892
ENSG00000187416	LHFPL3	protein_coding	LHFPL tetraspan subfamily member 3 [Source:HGNC Symbol;Acc:HGNC:6589]	16.3678	-1.1128	0.390744	-2.84791	0.00440074	0.0188564
ENSG00000187486	KCNJ11	protein_coding	potassium inwardly rectifying channel subfamily J member 11 [Source:HGNC Symbol;Acc:HGNC:6257]	187.925	6.1544	1.13974	5.39984	6.67015e-08	6.50855e-07
ENSG00000187527	ATP13A5	protein_coding	ATPase 13A5 [Source:HGNC Symbol;Acc:HGNC:31789]	78.2632	1.0143	0.189152	5.36236	8.21434e-08	7.91997e-07
ENSG00000187556	NANOS3	protein_coding	nanos C2HC-type zinc finger 3 [Source:HGNC Symbol;Acc:HGNC:22048]	120.788	-6.38223	0.533728	-11.9578	5.90878e-33	2.58432e-31
ENSG00000187627	RGPD1	protein_coding	RANBP2 like and GRIP domain containing 1 [Source:HGNC Symbol;Acc:HGNC:32414]	41.8379	-1.80976	0.367478	-4.92482	8.44398e-07	7.23737e-06
ENSG00000187650	VMAC	protein_coding	vimentin type intermediate filament associated coiled-coil protein [Source:HGNC Symbol;Acc:HGNC:33803]	6.62224	2.44441	0.957048	2.55411	0.0106458	0.0403198
ENSG00000187714	SLC18A3	protein_coding	solute carrier family 18 member A3 [Source:HGNC Symbol;Acc:HGNC:10936]	306.48	-1.05483	0.213605	-4.93824	7.88324e-07	6.78592e-06
ENSG00000187730	GABRD	protein_coding	gamma-aminobutyric acid type A receptor subunit delta [Source:HGNC Symbol;Acc:HGNC:4084]	363.848	-1.0215	0.107911	-9.46617	2.90292e-21	7.75388e-20
ENSG00000187753	C9orf153	protein_coding	chromosome 9 open reading frame 153 [Source:HGNC Symbol;Acc:HGNC:31456]	71.0619	-2.84197	0.225665	-12.5938	2.28469e-36	1.10551e-34
ENSG00000187800	PEAR1	protein_coding	platelet endothelial aggregation receptor 1 [Source:HGNC Symbol;Acc:HGNC:33631]	9.93722	6.62067	1.09493	6.04665	1.47887e-09	1.74982e-08
ENSG00000187801	ZFP69B	protein_coding	ZFP69 zinc finger protein B [Source:HGNC Symbol;Acc:HGNC:28053]	13.5204	1.43171	0.429545	3.33309	0.000858886	0.0044146
ENSG00000187902	SHISA7	protein_coding	shisa family member 7 [Source:HGNC Symbol;Acc:HGNC:35409]	152.727	-3.21628	0.296243	-10.8569	1.8493e-27	6.58838e-26
ENSG00000188013	MEIS3P2	processed_pseudogene	Meis homeobox 3 pseudogene 2 [Source:HGNC Symbol;Acc:HGNC:17638]	1166.22	1.1412	0.124882	9.1382	6.34996e-20	1.56701e-18
ENSG00000188051	TMEM221	protein_coding	transmembrane protein 221 [Source:HGNC Symbol;Acc:HGNC:21943]	4.35716	5.30656	1.65092	3.2143	0.00130762	0.00643661
ENSG00000188133	TMEM215	protein_coding	transmembrane protein 215 [Source:HGNC Symbol;Acc:HGNC:33816]	2.28458	3.49463	1.25933	2.775	0.00552017	0.0229735
ENSG00000188158	NHS	protein_coding	NHS actin remodeling regulator [Source:HGNC Symbol;Acc:HGNC:7820]	14.2768	-3.67211	0.590018	-6.22372	4.85501e-10	6.0772e-09
ENSG00000188162	OTOG	protein_coding	otogelin [Source:HGNC Symbol;Acc:HGNC:8516]	849.522	-1.06746	0.101361	-10.5313	6.19809e-26	2.07424e-24
ENSG00000188263	IL17REL	protein_coding	interleukin 17 receptor E like [Source:HGNC Symbol;Acc:HGNC:33808]	29.0388	1.01149	0.339828	2.97649	0.0029157	0.0131333
ENSG00000188290	HES4	protein_coding	hes family bHLH transcription factor 4 [Source:HGNC Symbol;Acc:HGNC:24149]	23.6146	-1.04068	0.388325	-2.67992	0.00736392	0.0294239
ENSG00000188343	CIBAR1	protein_coding	CBY1 interacting BAR domain containing 1 [Source:HGNC Symbol;Acc:HGNC:30452]	5.88074	2.03342	0.716603	2.83758	0.00454563	0.0194355
ENSG00000188368	PRR19	protein_coding	proline rich 19 [Source:HGNC Symbol;Acc:HGNC:33728]	449.917	-1.12282	0.167695	-6.69559	2.14804e-11	3.04602e-10
ENSG00000188487	INSC	protein_coding	INSC spindle orientation adaptor protein [Source:HGNC Symbol;Acc:HGNC:33116]	186.219	-1.37715	0.195499	-7.0443	1.86403e-12	2.88113e-11
ENSG00000188488	SERPINA5	protein_coding	serpin family A member 5 [Source:HGNC Symbol;Acc:HGNC:8723]	541.028	-1.01394	0.103865	-9.76216	1.63637e-22	4.63835e-21
ENSG00000188549	CCDC9B	protein_coding	coiled-coil domain containing 9B [Source:HGNC Symbol;Acc:HGNC:33488]	531.143	-1.37531	0.122556	-11.2219	3.18206e-29	1.22813e-27
ENSG00000188573	FBLL1	protein_coding	fibrillarin like 1 [Source:HGNC Symbol;Acc:HGNC:35458]	195.247	-1.00605	0.121955	-8.24939	1.5921e-16	3.24627e-15
ENSG00000188613	NANOS1	protein_coding	nanos C2HC-type zinc finger 1 [Source:HGNC Symbol;Acc:HGNC:23044]	53.5728	-1.13482	0.24329	-4.66448	3.09395e-06	2.4683e-05
ENSG00000188641	DPYD	protein_coding	dihydropyrimidine dehydrogenase [Source:HGNC Symbol;Acc:HGNC:3012]	2152.83	-3.40354	0.0995379	-34.1934	3.02858e-256	3.41518e-253
ENSG00000188707	ZBED6CL	protein_coding	ZBED6 C-terminal like [Source:HGNC Symbol;Acc:HGNC:21720]	2.70151	3.50186	1.28252	2.73044	0.00632489	0.025866
ENSG00000188818	ZDHHC11	protein_coding	zinc finger DHHC-type containing 11 [Source:HGNC Symbol;Acc:HGNC:19158]	18.3633	1.5322	0.553494	2.76824	0.005636	0.0233881
ENSG00000188848	BEND4	protein_coding	BEN domain containing 4 [Source:HGNC Symbol;Acc:HGNC:23815]	6.72653	1.76104	0.671386	2.62299	0.00871614	0.0340352
ENSG00000188993	LRRC66	protein_coding	leucine rich repeat containing 66 [Source:HGNC Symbol;Acc:HGNC:34299]	46.2667	-1.18455	0.445641	-2.65807	0.00785885	0.031152
ENSG00000189127	ANKRD34B	protein_coding	ankyrin repeat domain 34B [Source:HGNC Symbol;Acc:HGNC:33736]	1452.91	1.36273	0.0943939	14.4366	3.04345e-47	2.00343e-45
ENSG00000189129	PLAC9	protein_coding	placenta associated 9 [Source:HGNC Symbol;Acc:HGNC:19255]	2.0263	-3.34079	1.28512	-2.5996	0.00933332	0.0360436
ENSG00000189184	PCDH18	protein_coding	protocadherin 18 [Source:HGNC Symbol;Acc:HGNC:14268]	33.5158	-3.56012	0.444615	-8.00721	1.17343e-15	2.2797e-14
ENSG00000189186	DCAF8L2	protein_coding	DDB1 and CUL4 associated factor 8 like 2 [Source:HGNC Symbol;Acc:HGNC:31811]	32.326	-2.79742	0.349744	-7.99848	1.25962e-15	2.44167e-14
ENSG00000189221	MAOA	protein_coding	monoamine oxidase A [Source:HGNC Symbol;Acc:HGNC:6833]	26.6556	-2.16912	0.374899	-5.78588	7.21317e-09	7.9238e-08
ENSG00000189292	ALKAL2	protein_coding	ALK and LTK ligand 2 [Source:HGNC Symbol;Acc:HGNC:27683]	29.3988	-1.35564	0.391219	-3.46516	0.000529925	0.00284676
ENSG00000189398	OR7E12P	unprocessed_pseudogene	olfactory receptor family 7 subfamily E member 12 pseudogene [Source:HGNC Symbol;Acc:HGNC:8383]	2.7864	-5.20436	1.21152	-4.29574	1.74114e-05	0.000122546
ENSG00000189419	SPATA41	lncRNA	spermatogenesis associated 41 [Source:HGNC Symbol;Acc:HGNC:48613]	20.6829	-3.73603	0.515388	-7.24897	4.1996e-13	6.82462e-12
ENSG00000189423	USP32P3	transcribed_unprocessed_pseudogene	ubiquitin specific peptidase 32 pseudogene 3 [Source:HGNC Symbol;Acc:HGNC:43576]	15.1734	1.34897	0.529781	2.54627	0.0108881	0.0411232
ENSG00000196090	PTPRT	protein_coding	protein tyrosine phosphatase receptor type T [Source:HGNC Symbol;Acc:HGNC:9682]	1258.1	1.14306	0.073936	15.4601	6.44781e-54	4.81932e-52
ENSG00000196109	ZNF676	protein_coding	zinc finger protein 676 [Source:HGNC Symbol;Acc:HGNC:20429]	235.959	3.25156	0.269218	12.0778	1.3835e-33	6.12327e-32
ENSG00000196139	AKR1C3	protein_coding	aldo-keto reductase family 1 member C3 [Source:HGNC Symbol;Acc:HGNC:386]	82.2484	2.50515	0.502705	4.98334	6.24953e-07	5.44833e-06
ENSG00000196141	SPATS2L	protein_coding	spermatogenesis associated serine rich 2 like [Source:HGNC Symbol;Acc:HGNC:24574]	51.9501	-7.22281	0.857535	-8.42276	3.67712e-17	7.77894e-16
ENSG00000196187	TMEM63A	protein_coding	transmembrane protein 63A [Source:HGNC Symbol;Acc:HGNC:29118]	120.943	-2.59757	0.20133	-12.9021	4.38265e-38	2.24641e-36
ENSG00000196296	ATP2A1	protein_coding	ATPase sarcoplasmic/endoplasmic reticulum Ca2+ transporting 1 [Source:HGNC Symbol;Acc:HGNC:811]	269.364	-1.65627	0.363865	-4.55188	5.31676e-06	4.07132e-05
ENSG00000196350	ZNF729	protein_coding	zinc finger protein 729 [Source:HGNC Symbol;Acc:HGNC:32464]	1757.74	2.20096	0.143149	15.3753	2.39865e-53	1.7724e-51
ENSG00000196353	CPNE4	protein_coding	copine 4 [Source:HGNC Symbol;Acc:HGNC:2317]	3.71586	4.61026	1.23478	3.73366	0.000188719	0.00110688
ENSG00000196391	ZNF774	protein_coding	zinc finger protein 774 [Source:HGNC Symbol;Acc:HGNC:33108]	120.247	-1.18772	0.225052	-5.27753	1.30936e-07	1.2349e-06
ENSG00000196411	EPHB4	protein_coding	EPH receptor B4 [Source:HGNC Symbol;Acc:HGNC:3395]	95.7175	1.6034	0.301529	5.31758	1.05159e-07	9.99782e-07
ENSG00000196427	NBPF4	protein_coding	NBPF member 4 [Source:HGNC Symbol;Acc:HGNC:26550]	1386.13	-2.22396	0.12559	-17.7081	3.62972e-70	3.66305e-68
ENSG00000196517	SLC6A9	protein_coding	solute carrier family 6 member 9 [Source:HGNC Symbol;Acc:HGNC:11056]	149.333	-1.45229	0.171309	-8.47759	2.29897e-17	4.95645e-16
ENSG00000196542	SPTSSB	protein_coding	serine palmitoyltransferase small subunit B [Source:HGNC Symbol;Acc:HGNC:24045]	730.836	-3.96003	0.198371	-19.9627	1.16143e-88	1.7312e-86
ENSG00000196547	MAN2A2	protein_coding	mannosidase alpha class 2A member 2 [Source:HGNC Symbol;Acc:HGNC:6825]	10.9118	-1.65076	0.466324	-3.53995	0.000400201	0.00220433
ENSG00000196549	MME	protein_coding	membrane metalloendopeptidase [Source:HGNC Symbol;Acc:HGNC:7154]	783.174	1.01376	0.0792787	12.7873	1.9305e-37	9.61023e-36
ENSG00000196562	SULF2	protein_coding	sulfatase 2 [Source:HGNC Symbol;Acc:HGNC:20392]	16.799	-1.04882	0.342811	-3.05948	0.00221722	0.0102946
ENSG00000196600	SLC22A25	protein_coding	solute carrier family 22 member 25 [Source:HGNC Symbol;Acc:HGNC:32935]	779.33	1.23838	0.0874819	14.1559	1.71789e-45	1.09472e-43
ENSG00000196659	TTC30B	protein_coding	tetratricopeptide repeat domain 30B [Source:HGNC Symbol;Acc:HGNC:26425]	487.084	1.79719	0.110593	16.2505	2.21725e-59	1.94279e-57
ENSG00000196660	SLC30A10	protein_coding	solute carrier family 30 member 10 [Source:HGNC Symbol;Acc:HGNC:25355]	175.246	-1.54062	0.289036	-5.33021	9.81003e-08	9.36448e-07
ENSG00000196743	GM2A	protein_coding	GM2 ganglioside activator [Source:HGNC Symbol;Acc:HGNC:4367]	3683.47	-1.01193	0.097325	-10.3974	2.54693e-25	8.28824e-24
ENSG00000196975	ANXA4	protein_coding	annexin A4 [Source:HGNC Symbol;Acc:HGNC:542]	2236.63	-1.02158	0.0630435	-16.2043	4.6987e-59	4.04869e-57
ENSG00000197106	SLC6A17	protein_coding	solute carrier family 6 member 17 [Source:HGNC Symbol;Acc:HGNC:31399]	75.5537	1.31424	0.349262	3.76292	0.000167941	0.000994459
ENSG00000197122	SRC	protein_coding	SRC proto-oncogene, non-receptor tyrosine kinase [Source:HGNC Symbol;Acc:HGNC:11283]	2004.93	-2.07374	0.0883345	-23.476	7.17965e-122	1.75671e-119
ENSG00000197172	MAGEA6	protein_coding	MAGE family member A6 [Source:HGNC Symbol;Acc:HGNC:6804]	1449.34	1.16022	0.186409	6.22408	4.84393e-10	6.06626e-09
ENSG00000197182	MIRLET7BHG	lncRNA	MIRLET7B host gene [Source:HGNC Symbol;Acc:HGNC:37189]	1149.3	1.30651	0.142447	9.1719	4.64761e-20	1.15904e-18
ENSG00000197299	BLM	protein_coding	BLM RecQ like helicase [Source:HGNC Symbol;Acc:HGNC:1058]	75.3747	-1.27866	0.200944	-6.36325	1.97523e-10	2.56789e-09
ENSG00000197321	SVIL	protein_coding	supervillin [Source:HGNC Symbol;Acc:HGNC:11480]	32.5455	-2.74631	0.455985	-6.02281	1.71419e-09	2.01721e-08
ENSG00000197324	LRP10	protein_coding	LDL receptor related protein 10 [Source:HGNC Symbol;Acc:HGNC:14553]	4.50366	-3.90905	0.954017	-4.09746	4.177e-05	0.000276096
ENSG00000197406	DIO3	protein_coding	iodothyronine deiodinase 3 [Source:HGNC Symbol;Acc:HGNC:2885]	2381.48	-1.10484	0.0984049	-11.2275	2.98964e-29	1.15558e-27
ENSG00000197444	OGDHL	protein_coding	oxoglutarate dehydrogenase L [Source:HGNC Symbol;Acc:HGNC:25590]	926.992	1.0914	0.09448	11.5516	7.24628e-31	2.98791e-29
ENSG00000197448	GSTK1	protein_coding	glutathione S-transferase kappa 1 [Source:HGNC Symbol;Acc:HGNC:16906]	87.5202	1.76114	0.372413	4.729	2.25624e-06	1.83155e-05
ENSG00000197535	MYO5A	protein_coding	myosin VA [Source:HGNC Symbol;Acc:HGNC:7602]	94.7484	-1.24756	0.215751	-5.78239	7.36453e-09	8.06956e-08
ENSG00000197557	TTC30A	protein_coding	tetratricopeptide repeat domain 30A [Source:HGNC Symbol;Acc:HGNC:25853]	194.212	-1.20117	0.158914	-7.55864	4.0729e-14	7.06619e-13
ENSG00000197558	SSPOP	transcribed_unitary_pseudogene	SCO-spondin, pseudogene [Source:HGNC Symbol;Acc:HGNC:21998]	301.026	-4.0317	0.61465	-6.55934	5.40466e-11	7.36602e-10
ENSG00000197653	DNAH10	protein_coding	dynein axonemal heavy chain 10 [Source:HGNC Symbol;Acc:HGNC:2941]	155.664	1.27481	0.1329	9.59224	8.61946e-22	2.37571e-20
ENSG00000197696	NMB	protein_coding	neuromedin B [Source:HGNC Symbol;Acc:HGNC:7842]	362.188	1.18166	0.139469	8.47255	2.40069e-17	5.15859e-16
ENSG00000197702	PARVA	protein_coding	parvin alpha [Source:HGNC Symbol;Acc:HGNC:14652]	166.957	4.51325	0.40725	11.0823	1.5295e-28	5.72427e-27
ENSG00000197705	KLHL14	protein_coding	kelch like family member 14 [Source:HGNC Symbol;Acc:HGNC:29266]	37.1809	1.71712	0.293611	5.84828	4.96673e-09	5.58375e-08
ENSG00000197712	FAM114A1	protein_coding	family with sequence similarity 114 member A1 [Source:HGNC Symbol;Acc:HGNC:25087]	536.371	-4.5397	0.151593	-29.9467	4.85593e-197	2.99865e-194
ENSG00000197747	S100A10	protein_coding	S100 calcium binding protein A10 [Source:HGNC Symbol;Acc:HGNC:10487]	140.382	5.40105	0.314953	17.1487	6.42465e-66	6.21752e-64
ENSG00000197813		lncRNA	novel transcript	129.997	-1.19565	0.223533	-5.34885	8.85157e-08	8.49332e-07
ENSG00000197928	ZNF677	protein_coding	zinc finger protein 677 [Source:HGNC Symbol;Acc:HGNC:28730]	1010.9	-1.57089	0.0701354	-22.398	4.11467e-111	8.6063e-109
ENSG00000197956	S100A6	protein_coding	S100 calcium binding protein A6 [Source:HGNC Symbol;Acc:HGNC:10496]	15.5923	2.00152	0.679391	2.94605	0.00321865	0.0143287
ENSG00000197959	DNM3	protein_coding	dynamin 3 [Source:HGNC Symbol;Acc:HGNC:29125]	4.02438	-5.52929	1.5981	-3.45993	0.000540324	0.00289842
ENSG00000197978	GOLGA6L9	protein_coding	golgin A6 family like 9 [Source:HGNC Symbol;Acc:HGNC:37229]	120.078	-2.3334	0.280221	-8.32702	8.29061e-17	1.71883e-15
ENSG00000197980	LEKR1	protein_coding	leucine, glutamate and lysine rich 1 [Source:HGNC Symbol;Acc:HGNC:33765]	50.9714	-8.66958	1.04275	-8.31415	9.24146e-17	1.91138e-15
ENSG00000198010	DLGAP2	protein_coding	DLG associated protein 2 [Source:HGNC Symbol;Acc:HGNC:2906]	18.5149	1.33479	0.540751	2.4684	0.0135718	0.0496348
ENSG00000198028	ZNF560	protein_coding	zinc finger protein 560 [Source:HGNC Symbol;Acc:HGNC:26484]	408.874	1.05395	0.110357	9.55037	1.29238e-21	3.53204e-20
ENSG00000198054	DSCR8	lncRNA	Down syndrome critical region 8 [Source:HGNC Symbol;Acc:HGNC:16707]	54.3626	-1.35714	0.223133	-6.08223	1.18524e-09	1.41726e-08
ENSG00000198106		lncRNA	novel transcript	64.4326	2.75269	0.241991	11.3752	5.55797e-30	2.21091e-28
ENSG00000198121	LPAR1	protein_coding	lysophosphatidic acid receptor 1 [Source:HGNC Symbol;Acc:HGNC:3166]	854.339	-1.16899	0.182196	-6.41609	1.39817e-10	1.83983e-09
ENSG00000198153	ZNF849P	unprocessed_pseudogene	zinc finger protein 849, pseudogene [Source:HGNC Symbol;Acc:HGNC:34389]	234.073	-2.26102	0.147431	-15.3361	4.38565e-53	3.22227e-51
ENSG00000198157	HMGN5	protein_coding	high mobility group nucleosome binding domain 5 [Source:HGNC Symbol;Acc:HGNC:8013]	3.92495	-2.58065	0.922332	-2.79796	0.00514258	0.0216032
ENSG00000198168	SVIP	protein_coding	small VCP interacting protein [Source:HGNC Symbol;Acc:HGNC:25238]	26.6237	1.04312	0.356656	2.92473	0.00344751	0.0152195
ENSG00000198208	RPS6KL1	protein_coding	ribosomal protein S6 kinase like 1 [Source:HGNC Symbol;Acc:HGNC:20222]	15.3657	1.02026	0.411511	2.47931	0.0131639	0.048392
ENSG00000198286	CARD11	protein_coding	caspase recruitment domain family member 11 [Source:HGNC Symbol;Acc:HGNC:16393]	218.42	-1.72308	0.120945	-14.2468	4.69404e-46	3.00604e-44
ENSG00000198520	ARMH1	protein_coding	armadillo like helical domain containing 1 [Source:HGNC Symbol;Acc:HGNC:34345]	3034.83	1.57062	0.207621	7.56481	3.8842e-14	6.75206e-13
ENSG00000198569	SLC34A3	protein_coding	solute carrier family 34 member 3 [Source:HGNC Symbol;Acc:HGNC:20305]	97.4756	-5.12065	1.33311	-3.84115	0.000122461	0.000743654
ENSG00000198570	RD3	protein_coding	RD3 regulator of GUCY2D [Source:HGNC Symbol;Acc:HGNC:19689]	7.81752	1.47763	0.537492	2.74912	0.00597562	0.0246006
ENSG00000198589	LRBA	protein_coding	LPS responsive beige-like anchor protein [Source:HGNC Symbol;Acc:HGNC:1742]	1043.15	1.0052	0.102951	9.76391	1.60829e-22	4.56374e-21
ENSG00000198626	RYR2	protein_coding	ryanodine receptor 2 [Source:HGNC Symbol;Acc:HGNC:10484]	3.88681	-2.20133	0.874151	-2.51825	0.0117939	0.043987
ENSG00000198681	MAGEA1	protein_coding	MAGE family member A1 [Source:HGNC Symbol;Acc:HGNC:6796]	201.01	-3.92698	0.738256	-5.31926	1.04191e-07	9.91308e-07
ENSG00000198715	GLMP	protein_coding	glycosylated lysosomal membrane protein [Source:HGNC Symbol;Acc:HGNC:29436]	2.88905	4.13373	1.30895	3.15805	0.0015883	0.00767402
ENSG00000198719	DLL1	protein_coding	delta like canonical Notch ligand 1 [Source:HGNC Symbol;Acc:HGNC:2908]	93.5368	1.83593	0.293592	6.25332	4.01815e-10	5.07375e-09
ENSG00000198732	SMOC1	protein_coding	SPARC related modular calcium binding 1 [Source:HGNC Symbol;Acc:HGNC:20318]	655.016	-1.28076	0.134682	-9.50954	1.91509e-21	5.16317e-20
ENSG00000198739	LRRTM3	protein_coding	leucine rich repeat transmembrane neuronal 3 [Source:HGNC Symbol;Acc:HGNC:19410]	3628.98	-1.2854	0.0856519	-15.0073	6.57908e-51	4.64946e-49
ENSG00000198753	PLXNB3	protein_coding	plexin B3 [Source:HGNC Symbol;Acc:HGNC:9105]	293.605	-1.55407	0.164904	-9.42408	4.33872e-21	1.14943e-19
ENSG00000198780	FAM169A	protein_coding	family with sequence similarity 169 member A [Source:HGNC Symbol;Acc:HGNC:29138]	608.656	1.42846	0.108155	13.2075	7.94628e-40	4.27583e-38
ENSG00000198794	SCAMP5	protein_coding	secretory carrier membrane protein 5 [Source:HGNC Symbol;Acc:HGNC:30386]	5833.19	-1.26583	0.0947515	-13.3594	1.04342e-40	5.72139e-39
ENSG00000198795	ZNF521	protein_coding	zinc finger protein 521 [Source:HGNC Symbol;Acc:HGNC:24605]	252.612	-3.65117	0.19986	-18.2686	1.47118e-74	1.62368e-72
ENSG00000198818	SFT2D1	protein_coding	SFT2 domain containing 1 [Source:HGNC Symbol;Acc:HGNC:21102]	1581.61	-1.28452	0.0563297	-22.8036	4.21862e-115	9.43226e-113
ENSG00000198825	INPP5F	protein_coding	inositol polyphosphate-5-phosphatase F [Source:HGNC Symbol;Acc:HGNC:17054]	6291.26	-2.18114	0.0687001	-31.7487	3.30902e-221	2.60069e-218
ENSG00000198865	CCDC152	protein_coding	coiled-coil domain containing 152 [Source:HGNC Symbol;Acc:HGNC:34438]	5039.82	-2.31227	0.113622	-20.3506	4.59082e-92	7.26022e-90
ENSG00000198879	SFMBT2	protein_coding	Scm like with four mbt domains 2 [Source:HGNC Symbol;Acc:HGNC:20256]	27.871	1.3343	0.249373	5.35063	8.76472e-08	8.41309e-07
ENSG00000198901	PRC1	protein_coding	protein regulator of cytokinesis 1 [Source:HGNC Symbol;Acc:HGNC:9341]	59.7459	-1.16511	0.210876	-5.5251	3.29291e-08	3.34004e-07
ENSG00000198910	L1CAM	protein_coding	L1 cell adhesion molecule [Source:HGNC Symbol;Acc:HGNC:6470]	31.0127	-1.1078	0.297068	-3.72911	0.000192161	0.00112554
ENSG00000198914	POU3F3	protein_coding	POU class 3 homeobox 3 [Source:HGNC Symbol;Acc:HGNC:9216]	40.9608	2.90913	0.367647	7.91284	2.51585e-15	4.77331e-14
ENSG00000198944	SOWAHA	protein_coding	sosondowah ankyrin repeat domain family member A [Source:HGNC Symbol;Acc:HGNC:27033]	5.70015	-1.89459	0.579414	-3.26983	0.00107612	0.00540999
ENSG00000203506	RBMS3-AS2	lncRNA	RBMS3 antisense RNA 2 [Source:HGNC Symbol;Acc:HGNC:39988]	1783.43	1.9134	0.0632059	30.2725	2.64056e-201	1.71214e-198
ENSG00000203780	FANK1	protein_coding	fibronectin type III and ankyrin repeat domains 1 [Source:HGNC Symbol;Acc:HGNC:23527]	8.04492	2.04775	0.744493	2.75053	0.00594983	0.0245083
ENSG00000204091	TDRG1	lncRNA	testis development related 1 [Source:HGNC Symbol;Acc:HGNC:43642]	104.954	-1.27559	0.277703	-4.59335	4.36195e-06	3.40143e-05
ENSG00000204131	NHSL2	protein_coding	NHS like 2 [Source:HGNC Symbol;Acc:HGNC:33737]	41.3183	1.21155	0.258833	4.68082	2.8573e-06	2.28937e-05
ENSG00000204131	NHSL2	protein_coding	NHS like 2 [Source:HGNC Symbol;Acc:HGNC:33737]	92.806	1.0351	0.212772	4.86484	1.14548e-06	9.62704e-06
ENSG00000204219	TCEA3	protein_coding	transcription elongation factor A3 [Source:HGNC Symbol;Acc:HGNC:11615]	187.79	-1.04209	0.152	-6.85585	7.08908e-12	1.04349e-10
ENSG00000204311	PJVK	protein_coding	pejvakin [Source:HGNC Symbol;Acc:HGNC:29502]	1095.63	1.10281	0.159479	6.91504	4.67743e-12	6.98812e-11
ENSG00000204314	PRRT1	protein_coding	proline rich transmembrane protein 1 [Source:HGNC Symbol;Acc:HGNC:13943]	262.054	2.64236	0.177156	14.9154	2.61653e-50	1.81936e-48
ENSG00000204314	PRRT1	protein_coding	proline rich transmembrane protein 1 [Source:HGNC Symbol;Acc:HGNC:13943]	4.88245	-2.47038	0.879132	-2.81003	0.00495376	0.0209172
ENSG00000204381	LAYN	protein_coding	layilin [Source:HGNC Symbol;Acc:HGNC:29471]	571.17	1.36914	0.266627	5.13502	2.82114e-07	2.55747e-06
ENSG00000204389	HSPA1A	protein_coding	heat shock protein family A (Hsp70) member 1A [Source:HGNC Symbol;Acc:HGNC:5232]	3.6388	5.95254	1.23944	4.80262	1.56606e-06	1.29726e-05
ENSG00000204525	HLA-C	protein_coding	major histocompatibility complex, class I, C [Source:HGNC Symbol;Acc:HGNC:4933]	289.744	3.27922	0.157106	20.8727	9.48361e-97	1.62892e-94
ENSG00000204571	KRTAP5-11	protein_coding	keratin associated protein 5-11 [Source:HGNC Symbol;Acc:HGNC:23606]	168.741	-2.3676	0.229751	-10.3051	6.6833e-25	2.12685e-23
ENSG00000204580	DDR1	protein_coding	discoidin domain receptor tyrosine kinase 1 [Source:HGNC Symbol;Acc:HGNC:2730]	14.714	-3.65257	0.644675	-5.66576	1.46372e-08	1.55078e-07
ENSG00000204588	LINC01123	lncRNA	long intergenic non-protein coding RNA 1123 [Source:HGNC Symbol;Acc:HGNC:49269]	18.3236	-2.30593	0.478649	-4.81757	1.45314e-06	1.20836e-05
ENSG00000204592	HLA-E	protein_coding	major histocompatibility complex, class I, E [Source:HGNC Symbol;Acc:HGNC:4962]	10.0336	-3.10027	0.918766	-3.37438	0.000739817	0.00385868
ENSG00000204624	DISP3	protein_coding	dispatched RND transporter family member 3 [Source:HGNC Symbol;Acc:HGNC:29251]	9.43621	-5.28417	1.16703	-4.52788	5.95786e-06	4.52351e-05
ENSG00000204632	HLA-G	protein_coding	major histocompatibility complex, class I, G [Source:HGNC Symbol;Acc:HGNC:4964]	3.95511	-5.38739	1.26446	-4.26064	2.03845e-05	0.000141627
ENSG00000204653	ASPDH	protein_coding	aspartate dehydrogenase domain containing [Source:HGNC Symbol;Acc:HGNC:33856]	31.7486	1.20592	0.445085	2.70941	0.00674023	0.0273062
ENSG00000204711	C9orf135	protein_coding	chromosome 9 open reading frame 135 [Source:HGNC Symbol;Acc:HGNC:31422]	15.0491	-1.13148	0.42565	-2.65824	0.00785507	0.0311417
ENSG00000204767	INSYN2B	protein_coding	inhibitory synaptic factor family member 2B [Source:HGNC Symbol;Acc:HGNC:37271]	7.1099	3.30521	0.779776	4.23867	2.24849e-05	0.000155263
ENSG00000204791	SMPD5	transcribed_unitary_pseudogene	sphingomyelin phosphodiesterase 5 (pseudogene) [Source:HGNC Symbol;Acc:HGNC:52275]	10.9752	3.13237	0.793093	3.94957	7.82933e-05	0.00049108
ENSG00000204837	FGF7P3	transcribed_unprocessed_pseudogene	fibroblast growth factor 7 pseudogene 3 [Source:HGNC Symbol;Acc:HGNC:26671]	30.3983	1.81391	0.370652	4.89384	9.88876e-07	8.41453e-06
ENSG00000204860	FAM201A	lncRNA	family with sequence similarity 201 member A [Source:HGNC Symbol;Acc:HGNC:27239]	93.1907	-5.60757	0.530279	-10.5747	3.9022e-26	1.31952e-24
ENSG00000205018		lncRNA	novel transcript, antisense to CBFA2T3	54.857	-3.27305	0.599361	-5.4609	4.73726e-08	4.70569e-07
ENSG00000205078	SYCE1L	protein_coding	synaptonemal complex central element protein 1 like [Source:HGNC Symbol;Acc:HGNC:37236]	49.2099	-2.52523	0.312311	-8.08564	6.18383e-16	1.2178e-14
ENSG00000205129	C4orf47	protein_coding	chromosome 4 open reading frame 47 [Source:HGNC Symbol;Acc:HGNC:34346]	479.408	6.19545	0.234074	26.4679	2.27136e-154	8.66323e-152
ENSG00000205181	LINC00654	lncRNA	long intergenic non-protein coding RNA 654 [Source:HGNC Symbol;Acc:HGNC:27154]	86.3232	1.02659	0.283904	3.61596	0.000299239	0.00169345
ENSG00000205336	ADGRG1	protein_coding	adhesion G protein-coupled receptor G1 [Source:HGNC Symbol;Acc:HGNC:4512]	25.9581	-1.08324	0.306929	-3.5293	0.000416667	0.00229101
ENSG00000205363	INSYN1	protein_coding	inhibitory synaptic factor 1 [Source:HGNC Symbol;Acc:HGNC:33753]	9.05656	2.20837	0.694852	3.17818	0.00148201	0.00720744
ENSG00000205413	SAMD9	protein_coding	sterile alpha motif domain containing 9 [Source:HGNC Symbol;Acc:HGNC:1348]	27.5355	-4.29497	0.619242	-6.93585	4.03784e-12	6.07455e-11
ENSG00000205517	RGL3	protein_coding	ral guanine nucleotide dissociation stimulator like 3 [Source:HGNC Symbol;Acc:HGNC:30282]	1.89517	4.03164	1.38177	2.91773	0.0035259	0.0155101
ENSG00000205559	CHKB-DT	lncRNA	CHKB divergent transcript [Source:HGNC Symbol;Acc:HGNC:40146]	24.0244	1.37895	0.353179	3.90441	9.44568e-05	0.000585944
ENSG00000205634	LINC00898	lncRNA	long intergenic non-protein coding RNA 898 [Source:HGNC Symbol;Acc:HGNC:48581]	9.83498	2.38903	0.541183	4.41445	1.01268e-05	7.42153e-05
ENSG00000205683	DPF3	protein_coding	double PHD fingers 3 [Source:HGNC Symbol;Acc:HGNC:17427]	10.9052	-1.77197	0.517994	-3.42084	0.000624282	0.00331009
ENSG00000205696	ADARB2-AS1	lncRNA	ADARB2 antisense RNA 1 [Source:HGNC Symbol;Acc:HGNC:23299]	72.9417	-5.92138	0.455437	-13.0015	1.19914e-38	6.1954e-37
ENSG00000205744	DENND1C	protein_coding	DENN domain containing 1C [Source:HGNC Symbol;Acc:HGNC:26225]	216.093	-1.20219	0.127163	-9.45394	3.26327e-21	8.67173e-20
ENSG00000205822	TPTE2P6	transcribed_unprocessed_pseudogene	transmembrane phosphoinositide 3-phosphatase and tensin homolog 2 pseudogene 6 [Source:HGNC Symbol;Acc:HGNC:42644]	80.3276	-1.18205	0.37338	-3.16581	0.0015465	0.0074902
ENSG00000205869	KRTAP5-1	protein_coding	keratin associated protein 5-1 [Source:HGNC Symbol;Acc:HGNC:23596]	15.8462	1.36407	0.443533	3.07545	0.00210184	0.00981161
ENSG00000206077	ZDHHC11B	protein_coding	zinc finger DHHC-type containing 11B [Source:HGNC Symbol;Acc:HGNC:32962]	1.7994	3.58722	1.29237	2.77569	0.00550839	0.0229319
ENSG00000206557	TRIM71	protein_coding	tripartite motif containing 71 [Source:HGNC Symbol;Acc:HGNC:32669]	862.86	-1.08303	0.106442	-10.1748	2.56882e-24	7.99817e-23
ENSG00000206561	COLQ	protein_coding	collagen like tail subunit of asymmetric acetylcholinesterase [Source:HGNC Symbol;Acc:HGNC:2226]	392.055	-1.12691	0.218072	-5.16759	2.37133e-07	2.17171e-06
ENSG00000206878		snoRNA		293.112	-1.66586	0.134455	-12.3897	2.97262e-35	1.39166e-33
ENSG00000207864	MIR27B	miRNA	microRNA 27b [Source:HGNC Symbol;Acc:HGNC:31614]	1.48591	-4.04959	1.36085	-2.97578	0.00292245	0.0131614
ENSG00000209082	MT-TL1	Mt_tRNA	mitochondrially encoded tRNA-Leu (UUA/G) 1 [Source:HGNC Symbol;Acc:HGNC:7490]	11.0224	-1.18547	0.45666	-2.59596	0.00943271	0.0363787
ENSG00000211445	GPX3	protein_coding	glutathione peroxidase 3 [Source:HGNC Symbol;Acc:HGNC:4555]	49.2258	5.87974	0.617819	9.51693	1.78368e-21	4.81389e-20
ENSG00000211584	SLC48A1	protein_coding	solute carrier family 48 member 1 [Source:HGNC Symbol;Acc:HGNC:26035]	50.5957	1.62272	0.310799	5.22114	1.77828e-07	1.6531e-06
ENSG00000211899	IGHM	IG_C_gene	immunoglobulin heavy constant mu [Source:HGNC Symbol;Acc:HGNC:5541]	15.0067	-6.50557	1.07553	-6.0487	1.46021e-09	1.72931e-08
ENSG00000211962	IGHV1-46	IG_V_gene	immunoglobulin heavy variable 1-46 [Source:HGNC Symbol;Acc:HGNC:5554]	247.274	2.50172	0.175393	14.2635	3.69212e-46	2.37615e-44
ENSG00000212916	MAP10	protein_coding	microtubule associated protein 10 [Source:HGNC Symbol;Acc:HGNC:29265]	104.702	1.0342	0.267613	3.86454	0.000111299	0.000681138
ENSG00000213073	CHP1P2	transcribed_processed_pseudogene	CHP1 pseudogene 2 [Source:HGNC Symbol;Acc:HGNC:54896]	525.297	-3.50518	0.19109	-18.3431	3.7503e-75	4.21072e-73
ENSG00000213088	ACKR1	protein_coding	atypical chemokine receptor 1 (Duffy blood group) [Source:HGNC Symbol;Acc:HGNC:4035]	66.6905	1.91315	0.328515	5.82362	5.75859e-09	6.41007e-08
ENSG00000213186	TRIM59	protein_coding	tripartite motif containing 59 [Source:HGNC Symbol;Acc:HGNC:30834]	7.87363	-1.65449	0.642874	-2.57358	0.0100652	0.0384466
ENSG00000213398	LCAT	protein_coding	lecithin-cholesterol acyltransferase [Source:HGNC Symbol;Acc:HGNC:6522]	96.2225	-4.63952	0.324063	-14.3167	1.72032e-46	1.12106e-44
ENSG00000213626	LBH	protein_coding	LBH regulator of WNT signaling pathway [Source:HGNC Symbol;Acc:HGNC:29532]	16.595	1.8138	0.476876	3.80351	0.000142658	0.000857868
ENSG00000213689	TREX1	protein_coding	three prime repair exonuclease 1 [Source:HGNC Symbol;Acc:HGNC:12269]	7.26864	5.50522	0.91176	6.03802	1.56018e-09	1.83931e-08
ENSG00000213937	CLDN9	protein_coding	claudin 9 [Source:HGNC Symbol;Acc:HGNC:2051]	36.8097	-1.34937	0.329319	-4.09745	4.17721e-05	0.000276096
ENSG00000213973	ZNF99	protein_coding	zinc finger protein 99 [Source:HGNC Symbol;Acc:HGNC:13175]	24.2582	2.38685	0.694708	3.43576	0.000590891	0.00314624
ENSG00000213999	MEF2B	protein_coding	myocyte enhancer factor 2B [Source:HGNC Symbol;Acc:HGNC:6995]	487.633	4.00072	0.187536	21.3331	5.59821e-101	1.03711e-98
ENSG00000213999	MEF2B	protein_coding	myocyte enhancer factor 2B [Source:HGNC Symbol;Acc:HGNC:6995]	125.183	-1.34067	0.223434	-6.00029	1.96971e-09	2.30326e-08
ENSG00000214100	PLAC9P1	transcribed_unprocessed_pseudogene	placenta associated 9 pseudogene 1 [Source:HGNC Symbol;Acc:HGNC:52678]	74.598	-6.25118	0.541206	-11.5505	7.34269e-31	3.02286e-29
ENSG00000214265		protein_coding	novel protein	340.862	1.837	0.337519	5.44265	5.24944e-08	5.18269e-07
ENSG00000214274	ANG	protein_coding	angiogenin [Source:HGNC Symbol;Acc:HGNC:483]	63.92	1.37779	0.286995	4.80074	1.58082e-06	1.30831e-05
ENSG00000214336	FOXI3	protein_coding	forkhead box I3 [Source:HGNC Symbol;Acc:HGNC:35123]	19.4877	-1.12974	0.35085	-3.22002	0.00128182	0.0063252
ENSG00000214575	CPEB1	protein_coding	cytoplasmic polyadenylation element binding protein 1 [Source:HGNC Symbol;Acc:HGNC:21744]	5.37843	-1.87313	0.725366	-2.58232	0.00981374	0.0376244
ENSG00000214652	ZNF727	protein_coding	zinc finger protein 727 [Source:HGNC Symbol;Acc:HGNC:22785]	40.3991	-1.9729	0.281026	-7.02035	2.21307e-12	3.40642e-11
ENSG00000214944	ARHGEF28	protein_coding	Rho guanine nucleotide exchange factor 28 [Source:HGNC Symbol;Acc:HGNC:30322]	30.7148	1.25832	0.382003	3.294	0.000987737	0.00501036
ENSG00000214960	CRPPA	protein_coding	CDP-L-ribitol pyrophosphorylase A [Source:HGNC Symbol;Acc:HGNC:37276]	258.779	-2.40356	0.122273	-19.6573	5.00788e-86	6.83602e-84
ENSG00000214999		lncRNA	novel transcript, antisense to ALOX12B	15.3824	-2.11947	0.483429	-4.38424	1.1639e-05	8.45483e-05
ENSG00000215198		processed_pseudogene	zinc finger protein pseudogene	22.0763	4.58357	0.694279	6.60191	4.05893e-11	5.60557e-10
ENSG00000215304		lncRNA	novel transcript	52.1718	-9.13788	1.04281	-8.76276	1.90525e-18	4.34987e-17
ENSG00000215374	FAM66B	lncRNA	family with sequence similarity 66 member B [Source:HGNC Symbol;Acc:HGNC:28890]	29.8871	1.68777	0.288904	5.84198	5.15827e-09	5.78154e-08
ENSG00000215397	SCRT2	protein_coding	scratch family transcriptional repressor 2 [Source:HGNC Symbol;Acc:HGNC:15952]	1.65022	4.1058	1.58989	2.58243	0.00981062	0.037618
ENSG00000215475	SIAH3	protein_coding	siah E3 ubiquitin protein ligase family member 3 [Source:HGNC Symbol;Acc:HGNC:30553]	37.5322	1.1377	0.433133	2.62669	0.0086221	0.033734
ENSG00000215533	LINC00189	lncRNA	long intergenic non-protein coding RNA 189 [Source:HGNC Symbol;Acc:HGNC:18461]	7.38469	-2.59398	0.930208	-2.7886	0.00529361	0.0221265
ENSG00000215612	HMX1	protein_coding	H6 family homeobox 1 [Source:HGNC Symbol;Acc:HGNC:5017]	3.78857	5.96269	1.18653	5.02531	5.0262e-07	4.41868e-06
ENSG00000215875	ST13P20	processed_pseudogene	ST13, Hsp70 interacting protein pseudogene 20 [Source:HGNC Symbol;Acc:HGNC:38863]	103.815	1.02299	0.184869	5.53359	3.1375e-08	3.1874e-07
ENSG00000215910	C1orf167	protein_coding	chromosome 1 open reading frame 167 [Source:HGNC Symbol;Acc:HGNC:25262]	24.9247	-1.05657	0.329374	-3.20782	0.00133747	0.00657108
ENSG00000215915	ATAD3C	protein_coding	ATPase family AAA domain containing 3C [Source:HGNC Symbol;Acc:HGNC:32151]	1367.11	-2.3858	0.0939379	-25.3976	2.68023e-142	8.47738e-140
ENSG00000218283	MORF4L1P1	processed_pseudogene	mortality factor 4 like 1 pseudogene 1 [Source:HGNC Symbol;Acc:HGNC:20400]	4.03785	2.70015	0.823862	3.27742	0.00104759	0.00528501
ENSG00000219438	TAFA5	protein_coding	TAFA chemokine like family member 5 [Source:HGNC Symbol;Acc:HGNC:21592]	331.135	-1.38719	0.0999749	-13.8754	8.92654e-44	5.32227e-42
ENSG00000219891	ZSCAN12P1	transcribed_unprocessed_pseudogene	zinc finger and SCAN domain containing 12 pseudogene 1 [Source:HGNC Symbol;Acc:HGNC:13850]	394.065	2.66006	0.134651	19.7553	7.22715e-87	1.00237e-84
ENSG00000220785	MTMR9LP	transcribed_unprocessed_pseudogene	myotubularin related protein 9 like, pseudogene [Source:HGNC Symbol;Acc:HGNC:27920]	1.84228	-4.24705	1.35966	-3.12361	0.00178649	0.00849551
ENSG00000221866	PLXNA4	protein_coding	plexin A4 [Source:HGNC Symbol;Acc:HGNC:9102]	30.3658	2.30651	0.329661	6.99661	2.62238e-12	4.01736e-11
ENSG00000221869	CEBPD	protein_coding	CCAAT enhancer binding protein delta [Source:HGNC Symbol;Acc:HGNC:1835]	16.0554	3.29876	0.642877	5.13125	2.87818e-07	2.60462e-06
ENSG00000221890	NPTXR	protein_coding	neuronal pentraxin receptor [Source:HGNC Symbol;Acc:HGNC:7954]	50.3722	2.67314	0.369287	7.23863	4.53226e-13	7.34679e-12
ENSG00000221923	ZNF880	protein_coding	zinc finger protein 880 [Source:HGNC Symbol;Acc:HGNC:37249]	18.613	-3.30737	0.547363	-6.04237	1.51871e-09	1.79286e-08
ENSG00000221946	FXYD7	protein_coding	FXYD domain containing ion transport regulator 7 [Source:HGNC Symbol;Acc:HGNC:4034]	3.87301	-5.08668	1.2061	-4.21747	2.47058e-05	0.000169247
ENSG00000222009	BTBD19	protein_coding	BTB domain containing 19 [Source:HGNC Symbol;Acc:HGNC:27145]	27.4569	-1.46216	0.312137	-4.68436	2.80836e-06	2.25085e-05
ENSG00000222014	RAB6C	protein_coding	RAB6C, member RAS oncogene family [Source:HGNC Symbol;Acc:HGNC:16525]	279.903	1.26745	0.16092	7.87632	3.37151e-15	6.34108e-14
ENSG00000222041	CYTOR	lncRNA	cytoskeleton regulator RNA [Source:HGNC Symbol;Acc:HGNC:28717]	25.727	1.56839	0.395956	3.96101	7.46319e-05	0.000470161
ENSG00000223561		lncRNA	novel transcript	2.43998	3.77744	1.22761	3.07708	0.00209038	0.00976164
ENSG00000223608	DSCR4-IT1	lncRNA	DSCR4 intronic transcript 1 [Source:HGNC Symbol;Acc:HGNC:41328]	431.773	-2.66817	0.128688	-20.7337	1.72096e-95	2.84299e-93
ENSG00000223611	SUPT20HL2	protein_coding	SUPT20H like 2 [Source:HGNC Symbol;Acc:HGNC:31797]	24.633	1.01596	0.318421	3.19063	0.00141964	0.00692363
ENSG00000223745	CCDC18-AS1	lncRNA	CCDC18 antisense RNA 1 [Source:HGNC Symbol;Acc:HGNC:52262]	16.7815	-2.34546	0.460669	-5.09141	3.55402e-07	3.17961e-06
ENSG00000223749	MIR503HG	lncRNA	MIR503 host gene [Source:HGNC Symbol;Acc:HGNC:28258]	4.35692	1.97264	0.755538	2.61091	0.00903019	0.0350557
ENSG00000223751		lncRNA	novel transcript	267.039	1.13054	0.116784	9.68059	3.6461e-22	1.01574e-20
ENSG00000223756	TSSC2	transcribed_unprocessed_pseudogene	tumor suppressing subtransferable candidate 2 (pseudogene) [Source:HGNC Symbol;Acc:HGNC:12384]	39.7623	1.32443	0.320738	4.1293	3.63865e-05	0.000243289
ENSG00000223773	CD99P1	transcribed_unprocessed_pseudogene	CD99 molecule pseudogene 1 [Source:HGNC Symbol;Acc:HGNC:7083]	7.12548	-1.4168	0.516899	-2.74097	0.00612587	0.0251314
ENSG00000223812		lncRNA	novel transcript	7.22912	-4.54988	1.48457	-3.06478	0.00217832	0.0101285
ENSG00000223886		processed_pseudogene	ring finger protein 181 (RNF181) pseudogene	7.38712	-6.2793	1.09108	-5.75515	8.65667e-09	9.40592e-08
ENSG00000223949	ROR1-AS1	lncRNA	ROR1 antisense RNA 1 [Source:HGNC Symbol;Acc:HGNC:40508]	30.5372	-1.0252	0.391533	-2.61843	0.00883357	0.034416
ENSG00000223953	C1QTNF5	protein_coding	C1q and TNF related 5 [Source:HGNC Symbol;Acc:HGNC:14344]	24.2529	7.14046	1.13455	6.29367	3.10044e-10	3.96124e-09
ENSG00000224008	LINC01441	lncRNA	long intergenic non-protein coding RNA 1441 [Source:HGNC Symbol;Acc:HGNC:50763]	36.4378	1.39148	0.475385	2.92705	0.00342195	0.0151196
ENSG00000224093	BCAR3-AS1	lncRNA	BCAR3 antisense RNA 1 [Source:HGNC Symbol;Acc:HGNC:40093]	9.38851	1.82368	0.584275	3.12127	0.0018007	0.00855522
ENSG00000224223	VSTM2A-OT1	lncRNA	VSTM2A overlapping transcript 1 [Source:HGNC Symbol;Acc:HGNC:50770]	4.39182	2.03535	0.778905	2.61309	0.0089728	0.034859
ENSG00000224272		lncRNA	novel transcript	6.38676	3.92994	1.04574	3.75806	0.000171239	0.00101191
ENSG00000224287	MSL3P1	transcribed_processed_pseudogene	MSL complex subunit 3 pseudogene 1 [Source:HGNC Symbol;Acc:HGNC:17837]	13.8998	1.78101	0.462999	3.84667	0.000119732	0.000728274
ENSG00000224383	PRR29	protein_coding	proline rich 29 [Source:HGNC Symbol;Acc:HGNC:25673]	15.4634	1.83446	0.372965	4.91858	8.71757e-07	7.45955e-06
ENSG00000224494	HNRNPA3P14	processed_pseudogene	heterogeneous nuclear ribonucleoprotein A3 pseudogene 14 [Source:HGNC Symbol;Acc:HGNC:48760]	24.1146	-1.22749	0.36123	-3.39809	0.000678576	0.00357496
ENSG00000224536		lncRNA	novel transcript	78.8591	-1.33951	0.239583	-5.59101	2.25757e-08	2.33835e-07
ENSG00000224594	RPL29P19	processed_pseudogene	ribosomal protein L29 pseudogene 19 [Source:HGNC Symbol;Acc:HGNC:35508]	4517.06	-1.81816	0.0915204	-19.8661	7.99405e-88	1.17138e-85
ENSG00000224675		lncRNA	novel transcript	6.23801	3.07803	0.797795	3.85817	0.00011424	0.000697323
ENSG00000224825	RORB-AS1	lncRNA	RORB antisense RNA 1 [Source:HGNC Symbol;Acc:HGNC:49803]	104.704	-2.27772	0.176814	-12.882	5.68304e-38	2.90148e-36
ENSG00000224905		lncRNA	novel transcript, antisense to LIPI	158.211	1.28415	0.122054	10.5212	6.89842e-26	2.30564e-24
ENSG00000225127	LINC00237	lncRNA	long intergenic non-protein coding RNA 237 [Source:HGNC Symbol;Acc:HGNC:38166]	28.8066	5.42233	1.42871	3.79526	0.000147491	0.000884263
ENSG00000225151	GOLGA2P7	transcribed_unprocessed_pseudogene	GOLGA2 pseudogene 7 [Source:HGNC Symbol;Acc:HGNC:49516]	5.11161	3.31224	0.95315	3.47505	0.000510761	0.00275579
ENSG00000225170		processed_pseudogene	suppression of tumorigenicity 13 (colon carcinoma) (Hsp70 interacting protein) pseudogene	10.1419	-1.48782	0.502594	-2.96029	0.00307353	0.0137606
ENSG00000225206	MIR137HG	lncRNA	MIR137 host gene [Source:HGNC Symbol;Acc:HGNC:42871]	10.9931	-2.1145	0.567162	-3.72821	0.000192842	0.00112927
ENSG00000225345	SNX18P3	transcribed_unprocessed_pseudogene	sorting nexin 18 pseudogene 3 [Source:HGNC Symbol;Acc:HGNC:39611]	2.45998	-3.7534	1.2945	-2.89949	0.00373768	0.0163117
ENSG00000225449	RAB6C-AS1	transcribed_unprocessed_pseudogene	RAB6C antisense RNA 1 [Source:HGNC Symbol;Acc:HGNC:49278]	8.90624	6.67427	1.1135	5.99394	2.04812e-09	2.38849e-08
ENSG00000225471		transcribed_processed_pseudogene	tumor protein, translationally-controlled 1 (TPT1) pseudogene	1218.79	-1.52346	0.150248	-10.1396	3.68676e-24	1.13969e-22
ENSG00000225472		lncRNA	novel transcript	9.40614	1.8244	0.483948	3.76982	0.000163367	0.000970695
ENSG00000225595	LINC01623	lncRNA	long intergenic non-protein coding RNA 1623 [Source:HGNC Symbol;Acc:HGNC:52050]	44.9786	-1.21527	0.278965	-4.35634	1.32254e-05	9.51493e-05
ENSG00000225670	CADM3-AS1	lncRNA	CADM3 antisense RNA 1 [Source:HGNC Symbol;Acc:HGNC:40812]	22.0794	1.55023	0.473062	3.27702	0.00104909	0.00529053
ENSG00000225718		lncRNA	novel transcript	122.841	-1.43326	0.217325	-6.59498	4.25306e-11	5.85807e-10
ENSG00000225783	MIAT	lncRNA	myocardial infarction associated transcript [Source:HGNC Symbol;Acc:HGNC:33425]	12.6754	1.4279	0.40485	3.52698	0.000420329	0.00230918
ENSG00000225857	LINC02816	lncRNA	long intergenic non-protein coding RNA 2816 [Source:HGNC Symbol;Acc:HGNC:54348]	5.08452	-2.79569	0.852684	-3.27869	0.0010429	0.00526545
ENSG00000225872	LINC01529	transcribed_unitary_pseudogene	long intergenic non-protein coding RNA 1529 [Source:HGNC Symbol;Acc:HGNC:51268]	13.2186	-1.74066	0.550359	-3.16277	0.00156274	0.00756097
ENSG00000225873	C3orf86	transcribed_unitary_pseudogene	chromosome 3 putative open reading frame 86 [Source:HGNC Symbol;Acc:HGNC:44570]	5.20873	-3.03472	1.12342	-2.70134	0.00690615	0.0278566
ENSG00000225930	LINC02249	lncRNA	long intergenic non-protein coding RNA 2249 [Source:HGNC Symbol;Acc:HGNC:32351]	1.80628	-4.88095	1.59317	-3.06367	0.00218637	0.0101641
ENSG00000225963		lncRNA	novel transcript, antisense to SP110	6.26953	1.90709	0.60823	3.13548	0.00171573	0.00819959
ENSG00000226040		processed_pseudogene	glycine cleavage system protein H (aminomethyl carrier) (GCSH) pseudogene	9.98473	-5.97906	1.09866	-5.44213	5.26464e-08	5.19572e-07
ENSG00000226220	CICP22	processed_pseudogene	capicua transcriptional repressor pseudogene 22 [Source:HGNC Symbol;Acc:HGNC:48838]	12.9874	1.29253	0.435025	2.97116	0.00296674	0.0133377
ENSG00000226308		lncRNA	novel transcript	19.2103	-4.32613	1.41488	-3.05759	0.00223123	0.0103523
ENSG00000226372	DCAF8L1	protein_coding	DDB1 and CUL4 associated factor 8 like 1 [Source:HGNC Symbol;Acc:HGNC:31810]	159.4	-5.20576	0.615618	-8.45616	2.76319e-17	5.9033e-16
ENSG00000226465		lncRNA	novel transcript	11.0198	1.32334	0.472772	2.79911	0.00512438	0.0215407
ENSG00000226530		lncRNA	novel transcript	14.316	1.73342	0.425495	4.07389	4.62351e-05	0.000303737
ENSG00000226564	FTH1P20	processed_pseudogene	ferritin heavy chain 1 pseudogene 20 [Source:HGNC Symbol;Acc:HGNC:37639]	6.1886	-5.28997	1.14809	-4.60764	4.07268e-06	3.19217e-05
ENSG00000226674	TEX41	lncRNA	testis expressed 41 [Source:HGNC Symbol;Acc:HGNC:48667]	19.1954	-1.76327	0.360084	-4.89683	9.73963e-07	8.29035e-06
ENSG00000226777	FAM30A	lncRNA	family with sequence similarity 30 member A [Source:HGNC Symbol;Acc:HGNC:19955]	5.86363	-2.18331	0.872982	-2.50098	0.0123849	0.045855
ENSG00000226833		lncRNA	novel transcript	3.90507	3.6624	1.24082	2.95161	0.00316126	0.014112
ENSG00000226944	RNF207-AS1	lncRNA	RNF207 antisense RNA 1 [Source:HGNC Symbol;Acc:HGNC:41286]	10.7003	4.00919	1.25115	3.2044	0.00135343	0.0066432
ENSG00000227015		unprocessed_pseudogene	family with sequence similarity 27 (FAM27) pseudogene	33.1387	1.08629	0.27171	3.99799	6.38824e-05	0.00040769
ENSG00000227045		lncRNA	novel transcript	17.1279	1.19435	0.481977	2.47802	0.0132114	0.0485341
ENSG00000227117	HORMAD2-AS1	lncRNA	HORMAD2 and MTMR3 antisense RNA 1 [Source:HGNC Symbol;Acc:HGNC:50729]	18.2194	-1.34467	0.511148	-2.6307	0.00852101	0.0333939
ENSG00000227141		processed_pseudogene	centaurin, gamma 2 (CENTG2) pseudogene	6.42347	-2.77962	0.713443	-3.89607	9.77655e-05	0.0006056
ENSG00000227165	WDR11-AS1	lncRNA	WDR11 antisense RNA 1 [Source:HGNC Symbol;Acc:HGNC:27437]	40.652	2.42762	0.261227	9.29316	1.49777e-20	3.83855e-19
ENSG00000227199	ST7-AS1	lncRNA	ST7 antisense RNA 1 [Source:HGNC Symbol;Acc:HGNC:16000]	103.161	-1.04175	0.264505	-3.93847	8.20027e-05	0.000512981
ENSG00000227214	HCG15	lncRNA	HLA complex group 15 [Source:HGNC Symbol;Acc:HGNC:18361]	13.1164	1.22025	0.467393	2.61077	0.00903398	0.0350601
ENSG00000227288	ARID3BP1	processed_pseudogene	ARID3B pseudogene 1 [Source:HGNC Symbol;Acc:HGNC:54553]	3.72311	3.69998	1.17182	3.15746	0.00159149	0.00768524
ENSG00000227487	NCAM1-AS1	lncRNA	NCAM1 antisense RNA1 [Source:HGNC Symbol;Acc:HGNC:48675]	1.88426	-3.71751	1.31193	-2.83363	0.00460232	0.0196357
ENSG00000227568	SNX18P26	processed_pseudogene	sorting nexin 18 pseudogene 26 [Source:HGNC Symbol;Acc:HGNC:39634]	10.0012	-1.8828	0.675624	-2.78676	0.00532372	0.0222309
ENSG00000227632		unprocessed_pseudogene	pseudogene similar to part of CDC42 binding protein kinase beta (DMPK-like) CDC42BPB	27.712	2.03379	0.288318	7.054	1.73845e-12	2.69829e-11
ENSG00000227885		lncRNA	novel transcript	286.096	-1.61653	0.130933	-12.3462	5.1063e-35	2.37342e-33
ENSG00000227999	MTND5P1	processed_pseudogene	MT-ND5 pseudogene 1 [Source:HGNC Symbol;Acc:HGNC:39644]	3.03143	2.41177	0.932146	2.58733	0.00967224	0.0371698
ENSG00000228028		lncRNA	novel transcript	2.30581	-3.50996	1.2426	-2.82469	0.00473264	0.0200893
ENSG00000228031		lncRNA	novel transcript	20.6483	1.27446	0.33927	3.75648	0.000172318	0.00101759
ENSG00000228192		lncRNA	novel transcript, antisense to ERMAP	108.759	1.29823	0.302973	4.28498	1.82757e-05	0.000128073
ENSG00000228203	GRASLND	lncRNA	glycosaminoglycan regulatory associated long non-coding RNA [Source:HGNC Symbol;Acc:HGNC:30963]	7.44413	1.29311	0.521569	2.47927	0.0131652	0.048392
ENSG00000228221	LINC00578	lncRNA	long intergenic non-protein coding RNA 578 [Source:HGNC Symbol;Acc:HGNC:43807]	146.264	3.48201	0.285988	12.1754	4.20515e-34	1.88693e-32
ENSG00000228303		unprocessed_pseudogene	C2H2 zinc finger protein pseudogene	346.713	-2.58087	0.24331	-10.6073	2.75467e-26	9.38833e-25
ENSG00000228492	RAB11FIP1P1	processed_pseudogene	RAB11 family interacting protein 1 pseudogene 1 [Source:HGNC Symbol;Acc:HGNC:42366]	16.7539	1.23846	0.399955	3.09648	0.0019583	0.00921787
ENSG00000228526	MIR34AHG	lncRNA	MIR34A host gene [Source:HGNC Symbol;Acc:HGNC:51913]	12.0594	-1.10581	0.386523	-2.86091	0.00422425	0.0181842
ENSG00000228528		lncRNA	novel transcript	3.79069	-2.08421	0.745941	-2.79407	0.00520494	0.0218269
ENSG00000228623	ZNF883	transcribed_unprocessed_pseudogene	zinc finger protein 883 [Source:HGNC Symbol;Acc:HGNC:27271]	12.4726	-3.52345	1.0426	-3.37949	0.000726198	0.00380268
ENSG00000228630	HOTAIR	lncRNA	HOX transcript antisense RNA [Source:HGNC Symbol;Acc:HGNC:33510]	11.5541	2.04455	0.515069	3.96947	7.20341e-05	0.000455566
ENSG00000228873		lncRNA	novel transcript	1.62705	-4.04435	1.39015	-2.90929	0.00362246	0.0158703
ENSG00000228955		processed_pseudogene	ribosomal protein L7a (RPL7A) pseudogene	1.91218	-4.89625	1.91602	-2.55542	0.0106059	0.0401802
ENSG00000228971	LINC02607	lncRNA	long intergenic non-protein coding RNA 2607 [Source:HGNC Symbol;Acc:HGNC:54049]	291.772	-1.60102	0.130277	-12.2894	1.03294e-34	4.74163e-33
ENSG00000229056	HECW2-AS1	lncRNA	HECW2 antisense RNA 1 [Source:HGNC Symbol;Acc:HGNC:54062]	4.53547	-5.61908	1.1305	-4.97042	6.68076e-07	5.80088e-06
ENSG00000229124	VIM-AS1	lncRNA	VIM antisense RNA 1 [Source:HGNC Symbol;Acc:HGNC:44879]	16.386	-2.51321	0.439425	-5.71932	1.06952e-08	1.15148e-07
ENSG00000229151		lncRNA	novel transcript	7.85702	1.3892	0.517542	2.68422	0.00726985	0.0291019
ENSG00000229183	PGA4	protein_coding	pepsinogen A4 [Source:HGNC Symbol;Acc:HGNC:8886]	2.09839	-4.85594	1.50456	-3.22749	0.00124882	0.00617884
ENSG00000229676	ZNF492	protein_coding	zinc finger protein 492 [Source:HGNC Symbol;Acc:HGNC:23707]	4.91342	2.53172	0.924236	2.73926	0.00615779	0.0252543
ENSG00000229770		lncRNA	novel transcript	181.152	-1.44607	0.148214	-9.75663	1.72805e-22	4.88755e-21
ENSG00000229970		lncRNA	novel transcript, antisense to ICA1	6.09683	-2.24748	0.762939	-2.94582	0.00322098	0.0143366
ENSG00000230067	HSPD1P6	transcribed_processed_pseudogene	heat shock protein family D (Hsp60) member 1 pseudogene 6 [Source:HGNC Symbol;Acc:HGNC:5267]	155.284	5.81876	0.311749	18.6649	9.55544e-78	1.11134e-75
ENSG00000230183	CNOT6LP1	processed_pseudogene	CNOT6L pseudogene 1 [Source:HGNC Symbol;Acc:HGNC:32355]	8.2902	2.40907	0.758137	3.17762	0.00148487	0.00722003
ENSG00000230366	DSCR9	lncRNA	Down syndrome critical region 9 [Source:HGNC Symbol;Acc:HGNC:16301]	7.1308	1.87727	0.577768	3.24918	0.0011574	0.00576498
ENSG00000230373	GOLGA6L5P	transcribed_unprocessed_pseudogene	golgin A6 family like 5, pseudogene [Source:HGNC Symbol;Acc:HGNC:30472]	8.34794	1.34068	0.538222	2.49094	0.0127405	0.0470711
ENSG00000230393		lncRNA	novel transcript	3.43761	4.39685	1.27137	3.45836	0.000543484	0.00291356
ENSG00000230426	LINC01036	lncRNA	long intergenic non-protein coding RNA 1036 [Source:HGNC Symbol;Acc:HGNC:49024]	1.70154	4.00075	1.38991	2.87843	0.00399665	0.0172992
ENSG00000230445	LRRC37A6P	transcribed_processed_pseudogene	leucine rich repeat containing 37 member A6, pseudogene [Source:HGNC Symbol;Acc:HGNC:33746]	17.7029	1.34482	0.414209	3.24673	0.00116739	0.00580806
ENSG00000230870	FBXW11P1	processed_pseudogene	F-box and WD repeat domain containing 11 pseudogene 1 [Source:HGNC Symbol;Acc:HGNC:1145]	20.02	-1.55921	0.55779	-2.79533	0.0051846	0.021755
ENSG00000231125		lncRNA	novel transcript, sense intronic to CCT8	14.7152	-1.20031	0.474472	-2.52978	0.0114135	0.0427282
ENSG00000231131	LNCAROD	lncRNA	lncRNA activating regulator of DKK1 [Source:HGNC Symbol;Acc:HGNC:50913]	2.15613	-4.97553	1.742	-2.85622	0.00428716	0.0184154
ENSG00000231131	LNCAROD	lncRNA	lncRNA activating regulator of DKK1 [Source:HGNC Symbol;Acc:HGNC:50913]	847.223	1.22301	0.0904605	13.5198	1.1953e-41	6.75412e-40
ENSG00000231258	ZSWIM5P2	unprocessed_pseudogene	zinc finger SWIM-type containing 5 pseudogene 2 [Source:HGNC Symbol;Acc:HGNC:43769]	78.6593	-1.36581	0.219602	-6.21946	4.9887e-10	6.2295e-09
ENSG00000231738	TSPAN19	protein_coding	tetraspanin 19 [Source:HGNC Symbol;Acc:HGNC:31886]	7.12598	-2.14708	0.58006	-3.70148	0.00021435	0.00124706
ENSG00000231754		lncRNA	novel transcript	12.0034	1.19315	0.442838	2.69433	0.00705299	0.0283605
ENSG00000231817	LINC01198	lncRNA	long intergenic non-protein coding RNA 1198 [Source:HGNC Symbol;Acc:HGNC:49598]	19.0514	1.05991	0.409286	2.58966	0.00960695	0.0369682
ENSG00000231876		lncRNA	novel transcript	17.3648	3.31482	0.591516	5.60394	2.09536e-08	2.18178e-07
ENSG00000231925	TAPBP	protein_coding	TAP binding protein [Source:HGNC Symbol;Acc:HGNC:11566]	35.3654	2.7411	0.73799	3.71428	0.00020378	0.00118876
ENSG00000232044	SILC1	lncRNA	sciatic injury induced lincRNA upregulator of SOX11 [Source:HGNC Symbol;Acc:HGNC:26403]	3.544	5.09685	1.279	3.98504	6.74692e-05	0.000428892
ENSG00000232082	RPS6KA2-IT1	lncRNA	RPS6KA2 intronic transcript 1 [Source:HGNC Symbol;Acc:HGNC:41378]	6.45648	6.1688	1.09915	5.61233	1.99617e-08	2.08173e-07
ENSG00000232124		lncRNA	novel transcript	3.37466	5.01701	1.24712	4.02287	5.74937e-05	0.00037075
ENSG00000232284	GNG12-AS1	lncRNA	GNG12, DIRAS3 and WLS antisense RNA 1 [Source:HGNC Symbol;Acc:HGNC:43938]	104.486	-1.14061	0.165565	-6.88917	5.61202e-12	8.34117e-11
ENSG00000232471		unprocessed_pseudogene	ankyrin repeat domain family (ANKRD) pseudogene	18.3049	-1.78005	0.475271	-3.74534	0.000180147	0.00106092
ENSG00000232527	LINC02802	lncRNA	long intergenic non-protein coding RNA 2802 [Source:HGNC Symbol;Acc:HGNC:54326]	8.46438	1.4738	0.596535	2.4706	0.0134886	0.0493776
ENSG00000232527	LINC02802	lncRNA	long intergenic non-protein coding RNA 2802 [Source:HGNC Symbol;Acc:HGNC:54326]	29.8461	-1.85719	0.287081	-6.46923	9.8504e-11	1.31285e-09
ENSG00000232599		processed_pseudogene	odz, odd Oz\/ten-m homolog 1(Drosophila) (ODZ1) pseudogene	18.4221	7.43191	1.13793	6.53106	6.53059e-11	8.81714e-10
ENSG00000232654	FAM136BP	processed_pseudogene	family with sequence similarity 136 member B, pseudogene [Source:HGNC Symbol;Acc:HGNC:21110]	9.34745	-1.30132	0.486429	-2.67524	0.00746751	0.0297873
ENSG00000232795	ZBED9P1	processed_pseudogene	ZBED9 pseudogene 1 [Source:HGNC Symbol;Acc:HGNC:42037]	228.427	1.05042	0.124296	8.451	2.88829e-17	6.16549e-16
ENSG00000232892	RGS5-AS1	lncRNA	RGS5 antisense RNA 1 [Source:HGNC Symbol;Acc:HGNC:40504]	12.6928	-1.64346	0.456962	-3.59649	0.000322542	0.00181188
ENSG00000232977	LINC00327	lncRNA	long intergenic non-protein coding RNA 327 [Source:HGNC Symbol;Acc:HGNC:42009]	22.4172	3.02079	0.395288	7.64199	2.13886e-14	3.82576e-13
ENSG00000233231	HNRNPA1P49	processed_pseudogene	heterogeneous nuclear ribonucleoprotein A1 pseudogene 49 [Source:HGNC Symbol;Acc:HGNC:48779]	2.98297	2.93688	1.0747	2.73275	0.00628074	0.0257017
ENSG00000233288		lncRNA	novel transcript	17.7666	1.15291	0.379036	3.04168	0.00235259	0.0108301
ENSG00000233382	NKAPP1	transcribed_processed_pseudogene	NFKB activating protein pseudogene 1 [Source:HGNC Symbol;Acc:HGNC:26706]	259.044	-1.35184	0.138339	-9.77196	1.48551e-22	4.23387e-21
ENSG00000233393		lncRNA	novel transcript	129.579	-2.01084	0.210591	-9.54855	1.31524e-21	3.58696e-20
ENSG00000233396	LINC01719	lncRNA	long intergenic non-protein coding RNA 1719 [Source:HGNC Symbol;Acc:HGNC:52506]	31.6143	1.24968	0.358179	3.48899	0.000484852	0.00262803
[truncated: 535 more rows]
